# Supplementary material for: miR-221 affects multiple cancer pathways by modulating the level of hundreds messenger RNAs
Source: Front Genet. 2013 Apr 25;4:64. doi: 10.3389/fgene.2013.00064 (PMC3635019; doi:10.3389/fgene.2013.00064)
Supplement: Table S1 — Primers for amplification of 3′UTRs. [file DataSheet1.XLSX]

## Sheet: Foglio1
	Supplementary Table 1. Primers for amplification of 3'UTRs
		Primer name	Sequence	Length of amplified region (bp)
		RB1_2955F	CTCGAGGATCTCAGGACCTTGGTGGA	1030
		RB1_3984R	GTTTAAACCCAAATTAAGGAGGGCAGAA
		APAF1_4177F	CTCGAGGTGGTGGAACGTTGTCACTG	762
		APAF1_4938R	GTTTAAACCCTGGCAACAAAGCAAGACT
		ANXA1_1115F	CTCGAGAACATTCCCTTGATGGTCTCA	281
		ANXA1_1395R	GTTTAAACTGTGACGTCATTTTATTTTCAGC
		WEE1_2160F	CTCGAGAGGACTCGGCCTTTCAAGA	839
		WEE1_2998R	GTTTAAACCATCCATCCAGCCTCTTCAC
		CTCF_2922F	CTCGAGCCTCCCTCCATGTGGTAAAC	972
		CTCF_3893R	GTTTAAACTAGATCCTCCTCCCCAGCTT
		FASLG_1043F	CTCGAGTACAGGCACCGAGAATGTTG	660
		FASLG_1702R	GTTTAAACTTGACCAAATGCAACCCATA
