# Supplementary material for: miR-221 affects multiple cancer pathways by modulating the level of hundreds messenger RNAs
Source: Front Genet. 2013 Apr 25;4:64. doi: 10.3389/fgene.2013.00064 (PMC3635019; doi:10.3389/fgene.2013.00064)
Supplement: Table S2 — List and ranking of genes analyzed by Sylamer algorithm. [file DataSheet2.XLSX]

## Sheet: 11972_probes_annotated
Supplementary Table 2. List and ranking of genes analyzed by Sylamer algorithm
Ranking	Probe Name	GeneSymbol	UTR length	Seed count	regulation	Fold change ([miR-221] vs [NC])	[miR-221] (normalized average)	[NC] (normalized average)	p-value	Chromosome Number	Chromosome Start	Chromosome End	Chromosome Strand	Cytoband	Ensembl ID	EntrezGene ID	Genbank Accession	Go	Primary Accession	RefSeq Accession	TIGRID	UniGene ID	Gene Name	Description
1	A_32_P530933	PYGO1	7134	1	down	-6.95006	45.2983	314.826	0.446465	chr15	55838835	55838894	-	hs|15q21.3	ENST00000401688	26108	NM_015617	GO:0001822|GO:0008270|GO:0005634|GO:0016055|GO:0009791|GO:0046872	NM_015617	NM_015617	THC2634231	Hs.256587	pygopus homolog 1 (Drosophila)	Homo sapiens pygopus homolog 1 (Drosophila) (PYGO1), mRNA [NM_015617]
2	A_32_P163247	CD8A	1314	1	down	-6.14741	63.9524	393.142	0.375506	chr2	87011941	87012000	-	hs|2p11.2	ENST00000409511	925	NM_001768	GO:0005515|GO:0042288|GO:0005886|GO:0019901|GO:0005576|GO:0015026|GO:0042803|GO:0050850|GO:0051607|GO:0045065|GO:0042110|GO:0006955|GO:0005887|GO:0019882|GO:0042101|GO:0050776|GO:0007169|GO:0002456|GO:0007166|GO:0009897	NM_001768	NM_001768	THC2468009	Hs.85258	CD8a molecule	Homo sapiens CD8a molecule (CD8A), transcript variant 1, mRNA [NM_001768]
3	A_32_P463538	GRIP2	4554	2	down	-3.55693	8.29717	29.5124	0.218208	chr3	14532981	14533040	-	hs|3p25.1	ENST00000273083	80852	NM_001080423	GO:0005737|GO:0005886|GO:0007268|GO:0005829	NM_001080423	NM_001080423	THC2721227	Hs.517819	glutamate receptor interacting protein 2	Homo sapiens glutamate receptor interacting protein 2 (GRIP2), mRNA [NM_001080423]
4	A_24_P6467	DENND2C	2752	0	down	-3.50851	8.23653	28.8979	0.0304238	chr1	115137157	115138469	-	hs|1p13.2	ENST00000393277	163259	NM_198459		NM_198459	NM_198459	NP1214010	Hs.654928	DENN/MADD domain containing 2C	Homo sapiens DENN/MADD domain containing 2C (DENND2C), mRNA [NM_198459]
5	A_23_P151851	DUOX2	1500	0	down	-3.20187	7.47984	23.9495	0.0403665	chr15	45385016	45385075	-	hs|15q21.1	ENST00000389039	50506	NM_014080	GO:0005886|GO:0019221|GO:0050660|GO:0030282|GO:0030878|GO:0051591|GO:0016324|GO:0004601|GO:0035264|GO:0016174|GO:0042744|GO:0006979|GO:0048839|GO:0042335|GO:0005509|GO:0009055|GO:0009615|GO:0048855|GO:0009566|GO:0042403|GO:0016491|GO:0042446|GO:0016021|GO:0020037|GO:0055114	NM_014080	NM_014080	THC2473617	Hs.71377	dual oxidase 2	Homo sapiens dual oxidase 2 (DUOX2), mRNA [NM_014080]
6	A_24_P201973	TEP1	2770	0	down	-3.00262	39.7158	119.251	0.126833	chr14	20836099	20836158	-	hs|14q11.2	ENST00000555008	7011	NM_007110	GO:0000781|GO:0005697|GO:0003720|GO:0005694|GO:0003723|GO:0005625|GO:0005634|GO:0005524|GO:0016363|GO:0005737|GO:0000166|GO:0030529|GO:0000722	NM_007110	NM_007110	NP1473063	Hs.508835	telomerase-associated protein 1	Homo sapiens telomerase-associated protein 1 (TEP1), mRNA [NM_007110]
7	A_23_P55256	ZNF652	9207	5	down	-2.95009	387.598	1143.45	0.0417301	chr17	47372605	47372664	-	hs|17q21.32	ENST00000362063	22834	NM_014897	GO:0005622|GO:0005515|GO:0006355|GO:0008270|GO:0005634|GO:0003677|GO:0046872	NM_014897	NM_014897	THC2638508	Hs.463375	zinc finger protein 652	Homo sapiens zinc finger protein 652 (ZNF652), transcript variant 2, mRNA [NM_014897]
8	A_24_P412036	SPAG8	1085	0	down	-2.92231	11.4237	33.3835	0.318907	chr9	35808069	35808128	-	hs|9p13.3	ENST00000475644	26206	NM_172312	GO:0008150|GO:0003674|GO:0016020|GO:0001669|GO:0031410	NM_172312	NM_172312	THC2474024	Hs.256747	sperm associated antigen 8	Homo sapiens sperm associated antigen 8 (SPAG8), transcript variant 2, mRNA [NM_172312]
9	A_24_P332806	INPP5B	2933	1	down	-2.88206	24.4123	70.3576	0.025453	chr1	38329986	38330045	-	hs|1p34.3	ENST00000487328	3633	NM_005540	GO:0005515|GO:0051056|GO:0007264|GO:0004445|GO:0005829|GO:0005622|GO:0004439|GO:0007165|GO:0008150|GO:0005737|GO:0016787|GO:0015630|GO:0016021	NM_005540	NM_005540	THC2476348	Hs.449942	inositol polyphosphate-5-phosphatase, 75kDa	Homo sapiens inositol polyphosphate-5-phosphatase, 75kDa (INPP5B), nuclear gene encoding mitochondrial protein, mRNA [NM_005540]
10	A_32_P538017	TBX10	301	0	down	-2.87211	8.26185	23.729	0.217202	chr11	67398812	67398871	-	hs|11q13.2	ENST00000335385	347853	NM_005995	GO:0003700|GO:0006357|GO:0005634|GO:0009653|GO:0003677	NM_005995	NM_005995	THC2482840	Hs.454480	T-box 10	Homo sapiens T-box 10 (TBX10), mRNA [NM_005995]
11	A_23_P139600	RASAL1	416	0	down	-2.79489	7.86263	21.9752	0.235164	chr12	113537576	113537635	-	hs|12q24.13	ENST00000446861	8437	NM_004658	GO:0035556|GO:0005099|GO:0051056|GO:0046580|GO:0007165|GO:0005737|GO:0005543|GO:0032320|GO:0031235|GO:0046872	NM_004658	NM_004658	THC2483187	Hs.528693	RAS protein activator like 1 (GAP1 like)	Homo sapiens RAS protein activator like 1 (GAP1 like) (RASAL1), transcript variant 2, mRNA [NM_004658]
12	A_32_P95757	TMEM217	816	0	down	-2.51761	29.0123	73.0417	0.211292	chr6	37186400	37186459	-	hs|6p21.2	ENST00000357219	221468	NM_145316	GO:0016020|GO:0016021	NM_145316	NM_145316	NP814340	Hs.520101	transmembrane protein 217	Homo sapiens transmembrane protein 217 (TMEM217), transcript variant 1, mRNA [NM_145316]
13	A_23_P136787	GINS4	2959	0	down	-2.44183	439.861	1074.07	0.0890446	chr8	41397492	41399355	+	hs|8p11.21	ENST00000518671	84296	NM_032336	GO:0006260|GO:0000084|GO:0006271|GO:0005737|GO:0005654|GO:0005634|GO:0000278	NM_032336	NM_032336	THC2512167	Hs.656996	GINS complex subunit 4 (Sld5 homolog)	Homo sapiens GINS complex subunit 4 (Sld5 homolog) (GINS4), mRNA [NM_032336]
14	A_23_P91943	IL12A	460	0	down	-2.43356	7.43627	18.0966	0.329447	chr3	159713231	159713290	+	hs|3q25.33	ENST00000496308	3592	NM_000882	GO:0005515|GO:0050830|GO:0042520|GO:0005615|GO:0032816|GO:0045513|GO:0006955|GO:0005737|GO:0042102|GO:0051135|GO:0032496|GO:0007050|GO:0032729|GO:0046982|GO:0005143|GO:0042163|GO:0050671|GO:0042832|GO:0048662|GO:0005576|GO:0009615|GO:0005125|GO:0045785|GO:0032700|GO:0016477|GO:0010224|GO:0043514|GO:0001916|GO:0045954|GO:0034393|GO:0002860|GO:0008083	NM_000882	NM_000882	THC2605668	Hs.673	interleukin 12A (natural killer cell stimulatory factor 1, cytotoxic lymphocyte maturation factor 1, p35)	Homo sapiens interleukin 12A (natural killer cell stimulatory factor 1, cytotoxic lymphocyte maturation factor 1, p35) (IL12A), mRNA [NM_000882]
15	A_23_P218807	ZC3H7B	2718	1	down	-2.42877	253.207	614.981	0.422091	chr22	41755957	41756016	+	hs|22q13.2	ENST00000351589	23264	NM_017590	GO:0005622|GO:0005515|GO:0044419|GO:0008270|GO:0005634|GO:0003676|GO:0046872	NM_017590	NM_017590	THC2465043	Hs.592188	zinc finger CCCH-type containing 7B	Homo sapiens zinc finger CCCH-type containing 7B (ZC3H7B), mRNA [NM_017590]
16	A_24_P284805	INPP5J	277	0	down	-2.38762	9.64533	23.0294	0.159927	chr22	31529621	31529680	+	hs|22q12.2	ENST00000412277	27124	NM_001002837	GO:0017124|GO:0005737|GO:0052658|GO:0016787|GO:0052659|GO:0004445|GO:0001726	NM_001002837	NM_001002837	THC2633727	Hs.517549	inositol polyphosphate-5-phosphatase J	Homo sapiens inositol polyphosphate-5-phosphatase J (INPP5J), mRNA [NM_001002837]
17	A_23_P112820	S1PR3	2673	1	down	-2.38088	14.7661	35.1563	0.150078	chr9	91616393	91616452	+	hs|9q22.1	ENST00000375846	1903	NM_005226	GO:0008284|GO:0005886|GO:0004930|GO:0001816|GO:0007193|GO:0007204|GO:0009653|GO:0008289|GO:0006954|GO:0007186|GO:0005887|GO:0004872|GO:0004871|GO:0032651	NM_005226	NM_005226	THC2591908	Hs.585118	sphingosine-1-phosphate receptor 3	Homo sapiens sphingosine-1-phosphate receptor 3 (S1PR3), mRNA [NM_005226]
18	A_24_P13715	FBXO22	2163	2	down	-2.30073	52.3038	120.337	0.195114	chr15	76225851	76225910	+	hs|15q24.2	ENST00000308275	26263	NM_147188	GO:0000209|GO:0006511|GO:2000060|GO:0005737|GO:0004842|GO:0016567|GO:0032436|GO:0010830|GO:0005634|GO:0006464|GO:0009267|GO:0006913	NM_147188	NM_147188	THC2480276	Hs.591115	F-box protein 22	Homo sapiens F-box protein 22 (FBXO22), transcript variant 1, mRNA [NM_147188]
19	A_24_P319942	SSR3	3063	1	down	-2.19409	233.18	511.617	0.0240008	chr3	156259068	156259127	-	hs|3q25.31	ENST00000265044	6747	NM_007107	GO:0005792|GO:0005784|GO:0016020|GO:0005783|GO:0006613|GO:0005789|GO:0030176|GO:0016021|GO:0005048	NM_007107	NM_007107	THC2469839	Hs.518346	signal sequence receptor, gamma (translocon-associated protein gamma)	Homo sapiens signal sequence receptor, gamma (translocon-associated protein gamma) (SSR3), mRNA [NM_007107]
20	A_23_P303891	LCE1C	287	0	down	-2.19156	1397.82	3063.41	0.52632	chr1	152777835	152777894	-	hs|1q21.3	ENST00000368768	353133	NM_178351	GO:0031424	NM_178351	NM_178351	NP1250118	Hs.516429	late cornified envelope 1C	Homo sapiens late cornified envelope 1C (LCE1C), mRNA [NM_178351]
21	A_24_P400507	C3orf64	2404	3	down	-2.11211	20.882	44.105	0.345398	chr3	69025258	69025317	-	hs|3p14.1	ENST00000496647	285203	NM_173654	GO:0016757|GO:0005576	NM_173654	NM_173654	THC2630319	Hs.518059	chromosome 3 open reading frame 64	Homo sapiens chromosome 3 open reading frame 64 (C3orf64), mRNA [NM_173654]
22	A_32_P118397	HEPACAM2	681	0	down	-2.10217	15.9472	33.5238	0.278566	chr7	92818278	92818337	-	hs|7q21.3	ENST00000394468	253012	NM_001039372	GO:0005737|GO:0005794|GO:0016020|GO:0005819|GO:0016021|GO:0005856	NM_001039372	NM_001039372	NP707534	Hs.443169	HEPACAM family member 2	Homo sapiens HEPACAM family member 2 (HEPACAM2), transcript variant 1, mRNA [NM_001039372]
23	A_23_P74290	GBP5	1749	0	down	-2.09765	22.9487	48.1383	0.0556814	chr1	89726387	89726446	-	hs|1p22.2	ENST00000490568	115362	NM_052942	GO:0071346|GO:0005886|GO:0000166|GO:0003924|GO:0031410|GO:0005525	NM_052942	NM_052942	THC2666692	Hs.513726	guanylate binding protein 5	Homo sapiens guanylate binding protein 5 (GBP5), transcript variant 1, mRNA [NM_052942]
24	A_24_P341292	ZNF665	1117	0	down	-2.07471	61.7862	128.188	0.524226	chr19	53668237	53668296	-	hs|19q13.42	ENST00000396424	79788	NM_024733	GO:0005622|GO:0006355|GO:0008270|GO:0005634|GO:0003677|GO:0046872	NM_024733	NM_024733	THC2487770	Hs.502355	zinc finger protein 665	Homo sapiens zinc finger protein 665 (ZNF665), mRNA [NM_024733]
25	A_23_P7791	OGFRL1	221	0	down	-2.07119	1962.18	4064.06	0.377308	chr6	72011813	72011872	+	hs|6q13	ENST00000370435	79627	NM_024576	GO:0016020|GO:0004872	NM_024576	NM_024576	THC2472191	Hs.656091	opioid growth factor receptor-like 1	Homo sapiens opioid growth factor receptor-like 1 (OGFRL1), mRNA [NM_024576]
26	A_23_P127721	P2RX3	79	0	down	-2.06091	16.8815	34.7913	0.351222	chr11	57116158	57117269	+	hs|11q12.1	ENST00000534820	5024	NM_002559	GO:0030424|GO:0009408|GO:0010524|GO:0009409|GO:0019228|GO:0050850|GO:0009743|GO:0050909|GO:0043197|GO:0048167|GO:0043195|GO:0043025|GO:0006810|GO:0001614|GO:0033198|GO:0051260|GO:0004872|GO:0014832|GO:0019717|GO:0006812|GO:0005791|GO:0035590|GO:0001666|GO:0005794|GO:0004931|GO:0007274|GO:0005524|GO:0030432|GO:0007165|GO:0016020|GO:0005887|GO:0045121|GO:0044424|GO:0048266|GO:0005216|GO:0050896	NM_002559	NM_002559	THC2480784	Hs.146738	purinergic receptor P2X, ligand-gated ion channel, 3	Homo sapiens purinergic receptor P2X, ligand-gated ion channel, 3 (P2RX3), mRNA [NM_002559]
27	A_23_P121851	PCDHB15	232	1	down	-2.05764	11.0692	22.7764	0.181938	chr5	140627430	140627489	+	hs|5q31.3	ENST00000231173	56121	NM_018935	GO:0005886|GO:0005887|GO:0005509|GO:0007155|GO:0007156|GO:0007399	NM_018935	NM_018935	THC2475163	Hs.130757	protocadherin beta 15	Homo sapiens protocadherin beta 15 (PCDHB15), mRNA [NM_018935]
28	A_23_P21316	PRUNE	1479	3	down	-2.05048	139.334	285.703	0.041563	chr1	151007111	151007170	+	hs|1q21.3	ENST00000368937	58497	NM_021222	GO:0005515|GO:0016462|GO:0005737|GO:0030145|GO:0030054|GO:0016787|GO:0004427|GO:0005634|GO:0005925|GO:0046872	NM_021222	NM_021222	THC2482330	Hs.728223	prune homolog (Drosophila)	Homo sapiens prune homolog (Drosophila) (PRUNE), mRNA [NM_021222]
29	A_23_P101141	RNF125	4826	0	down	-1.99875	65.4066	130.732	0.477691	chr18	29648776	29648835	+	hs|18q12.1	ENST00000217740	54941	NM_017831	GO:0005622|GO:0045087|GO:0016874|GO:0008270|GO:0032480|GO:0046872	NM_017831	NM_017831	THC2477564	Hs.633703	ring finger protein 125	Homo sapiens ring finger protein 125 (RNF125), mRNA [NM_017831]
30	A_23_P49674	ARHGEF15	1523	0	down	-1.98224	508.508	1007.98	0.679596	chr17	8224944	8225003	+	hs|17p13.1	ENST00000421050	22899	NM_173728	GO:0005622|GO:0005515|GO:0005085|GO:0050790|GO:0005737|GO:0035023|GO:0051496|GO:2000297|GO:0042995|GO:0005089|GO:0030425|GO:0005096	NM_173728	NM_173728	THC2464188	Hs.443109	Rho guanine nucleotide exchange factor (GEF) 15	Homo sapiens Rho guanine nucleotide exchange factor (GEF) 15 (ARHGEF15), transcript variant 1, mRNA [NM_173728]
31	A_24_P347065	CPT1A	2757	2	down	-1.94932	61.1696	119.239	0.136861	chr11	68524206	68524265	-	hs|11q13.3	ENST00000265641	1374	NM_001876	GO:0005792|GO:0014070|GO:0001676|GO:0016746|GO:0006635|GO:0004095|GO:0042493|GO:0006853|GO:0005743|GO:0005741|GO:0046320|GO:0042802|GO:0005739|GO:0050796|GO:0016020|GO:0032000|GO:0006810|GO:0006006|GO:0006641|GO:0051260|GO:0042755|GO:0016021|GO:0044255	NM_001876	NM_001876	THC2537519	Hs.503043	carnitine palmitoyltransferase 1A (liver)	Homo sapiens carnitine palmitoyltransferase 1A (liver) (CPT1A), nuclear gene encoding mitochondrial protein, transcript variant 1, mRNA [NM_001876]
32	A_24_P154037	IRS2	2467	0	down	-1.94313	267.599	519.979	0.394263	chr13	110406645	110406704	-	hs|13q34	ENST00000375856	8660	NM_003749	GO:0008286|GO:0008284|GO:0005886|GO:0030890|GO:0005158|GO:0030879|GO:0005829|GO:0010907|GO:0005737|GO:0046326|GO:0002903|GO:0006006|GO:0032024|GO:0004871|GO:0033673|GO:0005792|GO:0048011|GO:0032869|GO:0030335|GO:0045725|GO:0019901|GO:0048015|GO:0055088|GO:0010748|GO:0002053|GO:0009749|GO:0019216|GO:0007165|GO:0046934|GO:0007420|GO:0008543|GO:0032000|GO:0043548	NM_003749	NM_003749	THC2604437	Hs.442344	insulin receptor substrate 2	Homo sapiens insulin receptor substrate 2 (IRS2), mRNA [NM_003749]
33	A_32_P65061	ERCC4	4001	1	down	-1.89414	27.1232	51.3752	0.157213	chr16	14043038	14043097	+	hs|16p13.12	ENST00000311895	2072	NM_005236	GO:0005515|GO:0000110|GO:0010834|GO:0005634|GO:0000109|GO:0003697|GO:0000723|GO:0006295|GO:0000724|GO:0006296|GO:0009411|GO:0000784|GO:0000781|GO:0004520|GO:0008022|GO:0003684|GO:0047485|GO:0006281|GO:0000710|GO:0016787|GO:0006283|GO:0000712|GO:0043566|GO:0000014|GO:0032205|GO:0005654|GO:0006289|GO:0000718|GO:0033683	NM_005236	NM_005236	THC2719233	Hs.567265	excision repair cross-complementing rodent repair deficiency, complementation group 4	Homo sapiens excision repair cross-complementing rodent repair deficiency, complementation group 4 (ERCC4), mRNA [NM_005236]
34	A_23_P168951	ZHX2	1278	0	down	-1.89375	51.543	97.6096	0.118417	chr8	123986299	123986358	+	hs|8q24.13	ENST00000314393	22882	NM_014943	GO:0005515|GO:0003700|GO:0005886|GO:0005730|GO:0005634|GO:0000122|GO:0006402|GO:0046872|GO:0005622|GO:0043565|GO:0005737|GO:0045665|GO:0008270|GO:0045892|GO:0035019	NM_014943	NM_014943	THC2462991	Hs.377090	zinc fingers and homeoboxes 2	Homo sapiens zinc fingers and homeoboxes 2 (ZHX2), mRNA [NM_014943]
35	A_23_P57950	RHO	1616	0	down	-1.89216	464.305	878.539	0.678701	chr3	129253117	129253176	+	hs|3q22.1	ENST00000296271	6010	NM_000539	GO:0005515|GO:0005794|GO:0060041|GO:0005886|GO:0007603|GO:0042622|GO:0004930|GO:0071482|GO:0046872|GO:0018298|GO:0001917|GO:0009881|GO:0007186|GO:0005887|GO:0004872|GO:0006468|GO:0004871|GO:0007601|GO:0050896|GO:0060342|GO:0016056|GO:0009586|GO:0001750	NM_000539	NM_000539	THC2468404	Hs.247565	rhodopsin	Homo sapiens rhodopsin (RHO), mRNA [NM_000539]
36	A_24_P387609	ISCA1	1493	2	down	-1.88895	181.432	342.716	0.153136	chr9	88880381	88880440	-	hs|9q21.33	ENST00000375991	81689	NM_030940	GO:0005739|GO:0051536|GO:0016226|GO:0005198|GO:0046872	NM_030940	NM_030940	THC2498208	Hs.449291	iron-sulfur cluster assembly 1 homolog (S. cerevisiae)	Homo sapiens iron-sulfur cluster assembly 1 homolog (S. cerevisiae) (ISCA1), mRNA [NM_030940]
37	A_23_P404902	SHROOM1	655	0	down	-1.88457	289.31	545.225	0.359522	chr5	132157955	132158014	-	hs|5q31.1	ENST00000378679	134549	NM_001172700	GO:0000902|GO:0005737|GO:0051015|GO:0005874|GO:0016460|GO:0005856|GO:0051017	NM_001172700	NM_001172700	NP435307	Hs.519574	shroom family member 1	Homo sapiens shroom family member 1 (SHROOM1), transcript variant 1, mRNA [NM_001172700]
38	A_23_P12140	RPL5	427	0	down	-1.87344	6283.54	11771.8	0.228054	chr1	93299130	93299189	+	hs|1p22.1	ENST00000461952	6125	NM_000969	GO:0005515|GO:0010467|GO:0006364|GO:0003723|GO:0019058|GO:0005634|GO:0006412|GO:0006414|GO:0005829|GO:0005622|GO:0005737|GO:0016032|GO:0008097|GO:0042273|GO:0003735|GO:0016070|GO:0016071|GO:0019083|GO:0005730|GO:0006415|GO:0030529|GO:0031018|GO:0005840|GO:0022625|GO:0044267	NM_000969	NM_000969	THC2556184	Hs.532359	ribosomal protein L5	Homo sapiens ribosomal protein L5 (RPL5), mRNA [NM_000969]
39	A_24_P217572	EDNRA	3006	1	down	-1.87021	9.81208	18.3506	0.170338	chr4	148465478	148465537	+	hs|4q31.22	ENST00000324300	1909	NM_001957	GO:0014070|GO:0051928|GO:0007507|GO:0006939|GO:0014032|GO:0015758|GO:0051482|GO:0032496|GO:0070374|GO:0050678|GO:0031965|GO:0004930|GO:0007568|GO:0060137|GO:0043278|GO:0043084|GO:0001701|GO:0007186|GO:0005887|GO:0090023|GO:0045121|GO:0008284|GO:0090184|GO:0005886|GO:0042482|GO:0008283|GO:0030818|GO:0007266|GO:0007202|GO:0007204|GO:0048144|GO:0007205|GO:0007190|GO:0042310|GO:0004872|GO:0004871|GO:…	NM_001957	NM_001957	THC2467247	Hs.183713	endothelin receptor type A	Homo sapiens endothelin receptor type A (EDNRA), transcript variant 1, mRNA [NM_001957]
40	A_23_P34554	CACNA1E	2743	0	down	-1.85717	79.1013	146.905	0.22493	chr1	181767979	181768038	+	hs|1q25.3	ENST00000367573	777	NM_000721	GO:0005244|GO:0051899|GO:0005245|GO:0005886|GO:0007268|GO:0005891|GO:0055085|GO:0006112|GO:0050796|GO:0006810|GO:0016021|GO:0051925|GO:0006811	NM_000721	NM_000721	THC2477548	Hs.437444	calcium channel, voltage-dependent, R type, alpha 1E subunit	Homo sapiens calcium channel, voltage-dependent, R type, alpha 1E subunit (CACNA1E), transcript variant 3, mRNA [NM_000721]
41	A_23_P62070	SLC6A19	3209	1	down	-1.84063	134.701	247.935	0.701489	chr5	1222535	1222594	+	hs|5p15.33	ENST00000515652	340024	NM_001003841	GO:0034641|GO:0005886|GO:0007584|GO:0005887|GO:0005328|GO:0015175|GO:0006865|GO:0006836|GO:0055085|GO:0015293|GO:0006811	NM_001003841	NM_001003841	THC2601637	Hs.481478	solute carrier family 6 (neutral amino acid transporter), member 19	Homo sapiens solute carrier family 6 (neutral amino acid transporter), member 19 (SLC6A19), mRNA [NM_001003841]
42	A_23_P342654	PALM2-AKAP2	4012	0	down	-1.83835	13885.2	25525.9	0.646195	chr9	112932095	112932154	+	hs|9q31.3	ENST00000302798	445815	NM_147150		NM_147150	NM_147150	NP924285	Hs.591908	PALM2-AKAP2 readthrough	Homo sapiens PALM2-AKAP2 readthrough (PALM2-AKAP2), transcript variant 2, mRNA [NM_147150]
43	A_23_P96688	SUV420H1	2825	0	down	-1.80927	99.6166	180.233	0.267911	chr11	67939135	67941288	-	hs|11q13.2	ENST00000323599	51111	NM_016028	GO:0000780|GO:0006355|GO:0042799|GO:0005694|GO:0008168|GO:0034968|GO:0005634|GO:0016740|GO:0018024|GO:0016568	NM_016028	NM_016028	THC2651976	Hs.632120	suppressor of variegation 4-20 homolog 1 (Drosophila)	Homo sapiens suppressor of variegation 4-20 homolog 1 (Drosophila) (SUV420H1), transcript variant 2, mRNA [NM_016028]
44	A_23_P165239	ZNF208	4024	0	down	-1.78352	151.674	270.515	0.709693	chr19	22154265	22154324	-	hs|19p12	ENST00000428290	7757	NM_007153	GO:0005622|GO:0006355|GO:0008270|GO:0005634|GO:0003677|GO:0046872	NM_007153	NM_007153	THC2530576	Hs.541334	zinc finger protein 208	Homo sapiens zinc finger protein 208 (ZNF208), mRNA [NM_007153]
45	A_24_P89971	SURF4	2044	0	down	-1.783	1651.61	2944.82	0.486821	chr9	136228343	136228402	-	hs|9q34.2	ENST00000371989	6836	NM_033161	GO:0005515|GO:0005793|GO:0005794|GO:0005783|GO:0010638|GO:0000139|GO:0016020|GO:0034498|GO:0033116|GO:0005789|GO:0007030|GO:0032527|GO:0016021	NM_033161	NM_033161	THC2465161	Hs.512465	surfeit 4	Homo sapiens surfeit 4 (SURF4), mRNA [NM_033161]
46	A_23_P150325	TMEM133	1234	0	down	-1.78149	33.246	59.2273	0.0253201	chr11	100864382	100864441	+	hs|11q22.1	ENST00000303130	83935	NM_032021	GO:0016020|GO:0016021	NM_032021	NM_032021	THC2474545	Hs.44004	transmembrane protein 133	Homo sapiens transmembrane protein 133 (TMEM133), mRNA [NM_032021]
47	A_23_P133517	LIFR	6632	1	down	-1.77421	10.6396	18.877	0.256374	chr5	38481284	38481343	-	hs|5p13.1	ENST00000453190	3977	NM_002310	GO:0008284|GO:0005886|GO:0004924|GO:0031100|GO:0004923|GO:0019221|GO:0005576|GO:0070120|GO:0045768|GO:0042221|GO:0005127|GO:0048861|GO:0019955|GO:0019838|GO:0005887|GO:0048812|GO:0004872|GO:0004897|GO:0034097|GO:0007166	NM_002310	NM_002310	THC2717451	Hs.133421	leukemia inhibitory factor receptor alpha	Homo sapiens leukemia inhibitory factor receptor alpha (LIFR), transcript variant 2, mRNA [NM_002310]
48	A_23_P108129	ZNF223	712	0	down	-1.77133	62.7187	111.095	0.556174	chr19	44570657	44570716	+	hs|19q13.31	ENST00000434772	7766	NM_013361	GO:0005622|GO:0008150|GO:0006355|GO:0008270|GO:0005634|GO:0003677|GO:0046872	NM_013361	NM_013361	THC2754512	Hs.720813	zinc finger protein 223	Homo sapiens zinc finger protein 223 (ZNF223), mRNA [NM_013361]
49	A_24_P250614	SF3A1	2604	1	down	-1.76771	1019.61	1802.38	0.739063	chr22	30729736	30729795	-	hs|22q12.2	ENST00000215793	10291	NM_005877	GO:0005515|GO:0006397|GO:0008380|GO:0010467|GO:0003723|GO:0005730|GO:0005634|GO:0071013|GO:0000389|GO:0000398|GO:0005684|GO:0005654|GO:0005681	NM_005877	NM_005877	THC2503173	Hs.406277	splicing factor 3a, subunit 1, 120kDa	Homo sapiens splicing factor 3a, subunit 1, 120kDa (SF3A1), transcript variant 1, mRNA [NM_005877]
50	A_23_P134058	GFOD1	595	0	down	-1.75998	87.0296	153.17	0.248098	chr6	13469799	13469858	-	hs|6p23	ENST00000379278	54438	NM_001242629	GO:0000166|GO:0016491|GO:0005576	NM_001242629	NM_001242629	THC2478111	Hs.674313	glucose-fructose oxidoreductase domain containing 1	Homo sapiens glucose-fructose oxidoreductase domain containing 1 (GFOD1), transcript variant 4, mRNA [NM_001242629]
51	A_23_P206822	XPO6	543	0	down	-1.75764	367.133	645.286	0.715956	chr16	28109304	28109363	-	hs|16p11.2		23214	AK123846	GO:0005515|GO:0005737|GO:0005886|GO:0008565|GO:0006611|GO:0005730|GO:0005634|GO:0006886	AK123846		THC2469940	Hs.460468	exportin 6	Homo sapiens cDNA FLJ41852 fis, clone NT2RI3004133, highly similar to Exportin-6. [AK123846]
52	A_23_P89431	CCL2	372	0	down	-1.75642	205.478	360.906	0.680941	chr17	32584050	32584109	+	hs|17q12	ENST00000225831	6347	NM_002982	GO:0009408|GO:0035684|GO:0019221|GO:0090265|GO:0005615|GO:0006935|GO:0071356|GO:0031727|GO:0043025|GO:0009887|GO:0007179|GO:0010332|GO:0046677|GO:0008009|GO:0070098|GO:0007568|GO:0030593|GO:0033552|GO:0060137|GO:0043277|GO:0051384|GO:0071346|GO:0007186|GO:0007187|GO:0050870|GO:0050806|GO:0071347|GO:0010759|GO:0032570|GO:0048247|GO:0048246|GO:0045471|GO:0031100|GO:0019079|GO:0009617|GO:0005737|GO:…	NM_002982	NM_002982	THC2489756	Hs.303649	chemokine (C-C motif) ligand 2	Homo sapiens chemokine (C-C motif) ligand 2 (CCL2), mRNA [NM_002982]
53	A_23_P161706		2124	1	down	-1.7542	28.4875	49.9728	0.000948197	chr11	100862531	100862590	+	hs|11q22.1			CF552909		CF552909		THC2703042	Hs.604683		AGENCOURT_15595836 NIH_MGC_183 Homo sapiens cDNA clone IMAGE:30529642 5', mRNA sequence [CF552909]
54	A_23_P127279	FAM35A	785	2	down	-1.75157	3457.31	6055.71	0.0142481	chr10	88950741	88950800	+	hs|10q23.2	ENST00000298786	54537	NM_019054		NM_019054	NM_019054	THC2462523	Hs.500419	family with sequence similarity 35, member A	Homo sapiens family with sequence similarity 35, member A (FAM35A), mRNA [NM_019054]
55	A_23_P68539	MAVS	3230	0	down	-1.75087	953.659	1669.74	0.699771	chr20	3848217	3848276	+	hs|20p13	ENST00000428216	57506	NM_020746	GO:0005515|GO:0033160|GO:0071651|GO:0005741|GO:0002218|GO:0042993|GO:0032757|GO:0005739|GO:0051091|GO:0044419|GO:0045944|GO:0004871|GO:0043123|GO:0032480|GO:0042742|GO:0050700|GO:0032728|GO:0019901|GO:0032760|GO:0032727|GO:0009615|GO:0071660|GO:0071360|GO:0007165|GO:0016020|GO:0002230|GO:0045087|GO:0001934|GO:0060340|GO:0016021	NM_020746	NM_020746	THC2461420	Hs.570362	mitochondrial antiviral signaling protein	Homo sapiens mitochondrial antiviral signaling protein (MAVS), nuclear gene encoding mitochondrial protein, transcript variant 1, mRNA [NM_020746]
56	A_24_P194154	UPF1	1712	1	down	-1.74645	11890	20765.2	0.485207	chr19	18978975	18979034	+	hs|19p13.11	ENST00000262803	5976	NM_002911	GO:0005515|GO:0003723|GO:0006449|GO:0046872|GO:0005829|GO:0004004|GO:0005737|GO:0006406|GO:0000184|GO:0000166|GO:0000932|GO:0000785|GO:0035145|GO:0016070|GO:0016071|GO:0004386|GO:0005524|GO:0003677|GO:0006260|GO:0007049|GO:0006281|GO:0016787|GO:0003682|GO:0071044|GO:0008270	NM_002911	NM_002911	THC2469041	Hs.515266	UPF1 regulator of nonsense transcripts homolog (yeast)	Homo sapiens UPF1 regulator of nonsense transcripts homolog (yeast) (UPF1), mRNA [NM_002911]
57	A_23_P12858	C10orf27	358	0	down	-1.74363	13.2373	23.0809	0.159582	chr10	72534001	72534060	-	hs|10q22.1	ENST00000536955	219793	NM_152710	GO:0005737|GO:0007275|GO:0005634|GO:0007283|GO:0030154|GO:0005829	NM_152710	NM_152710	THC2619930	Hs.386698	chromosome 10 open reading frame 27	Homo sapiens chromosome 10 open reading frame 27 (C10orf27), mRNA [NM_152710]
58	A_23_P120345	PELI1	2050	2	down	-1.74206	696.939	1214.11	0.0527091	chr2	64320530	64320589	-	hs|2p14	ENST00000358912	57162	NM_020651	GO:0034145|GO:0043331|GO:0004842|GO:0034130|GO:0034142|GO:0034141|GO:0030890|GO:0016874|GO:0034134|GO:0001819|GO:0002224|GO:0005829|GO:0008063|GO:0045087|GO:0002755|GO:0031398|GO:0032496|GO:0043123	NM_020651	NM_020651	THC2468725	Hs.727530	pellino homolog 1 (Drosophila)	Homo sapiens pellino homolog 1 (Drosophila) (PELI1), mRNA [NM_020651]
59	A_32_P201979	HECTD2	2442	2	down	-1.74067	615.542	1071.45	0.0281091	chr10	93273969	93274028	+	hs|10q23.32	ENST00000446394	143279	NM_182765	GO:0005622|GO:0004842|GO:0042787|GO:0016881|GO:0016874|GO:0006464	NM_182765	NM_182765	THC2638971	Hs.596096	HECT domain containing 2	Homo sapiens HECT domain containing 2 (HECTD2), transcript variant 1, mRNA [NM_182765]
60	A_23_P35916	ATM	3591	2	down	-1.72802	53.4544	92.3702	0.0175153	chr11	108236085	108236144	+	hs|11q22.3	ENST00000527181	472	NM_000051	GO:0005515|GO:0008219|GO:0002331|GO:0001756|GO:0004677|GO:0032403|GO:0007507|GO:0043525|GO:0046777|GO:0000166|GO:0018105|GO:0016303|GO:0046983|GO:0007131|GO:0006977|GO:0000781|GO:0005819|GO:0030889|GO:0035174|GO:0006281|GO:0007420|GO:0071044|GO:0000075|GO:0005654|GO:0090399|GO:0042159|GO:0007094|GO:0031572|GO:0005634|GO:0071480|GO:0006302|GO:0005737|GO:0000724|GO:0010212|GO:0051726|GO:0007050|GO:…	NM_000051	NM_000051	THC2482213	Hs.367437	ataxia telangiectasia mutated	Homo sapiens ataxia telangiectasia mutated (ATM), mRNA [NM_000051]
61	A_23_P41476	SHISA3	1036	0	down	-1.72228	14.3338	24.6868	0.0601369	chr4	42404181	42404240	+	hs|4p13	ENST00000319234	152573	NM_001080505	GO:0016020|GO:0005783|GO:0005789|GO:0007275|GO:0016021	NM_001080505	NM_001080505	THC2656483	Hs.370904	shisa homolog 3 (Xenopus laevis)	Homo sapiens shisa homolog 3 (Xenopus laevis) (SHISA3), mRNA [NM_001080505]
62	A_23_P146885	UTS2R	92	0	down	-1.72182	2476.62	4264.28	0.563136	chr17	80333237	80333296	+	hs|17q25.3	ENST00000313135	2837	NM_018949	GO:0005886|GO:0030307|GO:0046005|GO:0008015|GO:0045776|GO:0048146|GO:0045777|GO:0007204|GO:0045907|GO:0004872|GO:0004871|GO:0004930|GO:0042493|GO:0010841|GO:0003105|GO:0045766|GO:0007165|GO:0016020|GO:0007186|GO:0035814|GO:0001604|GO:0016021|GO:0035811|GO:0055037|GO:0005769	NM_018949	NM_018949	THC2646256	Hs.192720	urotensin 2 receptor	Homo sapiens urotensin 2 receptor (UTS2R), mRNA [NM_018949]
63	A_24_P12573	CCL26	160	0	down	-1.71091	14.4441	24.7125	0.52494	chr7	75398982	75399041	-	hs|7q11.23	ENST00000394905	10344	NM_006072	GO:0008009|GO:0007165|GO:0006955|GO:0030335|GO:0006954|GO:0030838|GO:0006935|GO:0001938|GO:0007267|GO:0005576|GO:0032855|GO:0005615	NM_006072	NM_006072	THC2473591	Hs.131342	chemokine (C-C motif) ligand 26	Homo sapiens chemokine (C-C motif) ligand 26 (CCL26), mRNA [NM_006072]
64	A_23_P1575	TRIM49	627	0	down	-1.70731	33.4695	57.1429	0.0806143	chr11	89531560	89531619	-	hs|11q14.3	ENST00000329758	57093	NM_020358	GO:0005622|GO:0008270|GO:0046872	NM_020358	NM_020358	THC2481696	Hs.534218	tripartite motif containing 49	Homo sapiens tripartite motif containing 49 (TRIM49), mRNA [NM_020358]
65	A_24_P281801	ZNF732	547	0	down	-1.70639	355.279	606.243	0.570079	chr4	265552	265611	-	hs|4p16.3	ENST00000419098	654254	NM_001137608	GO:0005622|GO:0006355|GO:0008270|GO:0005634|GO:0003677|GO:0046872	NM_001137608	NM_001137608		Hs.698668	zinc finger protein 732	Homo sapiens zinc finger protein 732 (ZNF732), mRNA [NM_001137608]
66	A_23_P379692	C14orf178	333	0	down	-1.70499	13.611	23.2067	0.430661	chr14	78235866	78235925	+	hs|14q24.3	ENST00000556047	283579	NM_174943		NM_174943	NM_174943	NP1465450	Hs.375834	chromosome 14 open reading frame 178	Homo sapiens chromosome 14 open reading frame 178 (C14orf178), transcript variant 1, mRNA [NM_174943]
67	A_23_P318262	DLX5	336	0	down	-1.70018	5182.48	8811.13	0.516792	chr7	96650323	96651501	-	hs|7q21.3	ENST00000493764	1749	NM_005221	GO:0044212|GO:0008283|GO:0090263|GO:0005634|GO:0030326|GO:0043583|GO:0005737|GO:0048646|GO:0007411|GO:0030855|GO:0060166|GO:0060021|GO:0050679|GO:0000976|GO:0042472|GO:0005730|GO:0007275|GO:0001649|GO:0007399|GO:0045669|GO:0001958|GO:0001501|GO:0060325|GO:0060349|GO:0045893	NM_005221	NM_005221	NP1194990	Hs.99348	distal-less homeobox 5	Homo sapiens distal-less homeobox 5 (DLX5), mRNA [NM_005221]
68	A_24_P671561		520	0	down	-1.67725	31.9764	53.6324	0.44836	chr22	17612922	17612981	+	hs|22q11.1	ENST00000441544		BC021738		BC021738		THC2669906	Hs.714550		Homo sapiens cDNA clone IMAGE:4822128. [BC021738]
69	A_32_P481377	KRTAP11-1	386	0	down	-1.65673	14.8459	24.5957	0.294592	chr21	32253224	32253283	-	hs|21q22.11	ENST00000332378	337880	NM_175858	GO:0005198|GO:0045095	NM_175858	NM_175858	THC2490936	Hs.407654	keratin associated protein 11-1	Homo sapiens keratin associated protein 11-1 (KRTAP11-1), mRNA [NM_175858]
70	A_24_P91701	C22orf43	312	0	down	-1.65246	2591.84	4282.92	0.769116	chr22	23974099	23974158	-	hs|22q11.23	ENST00000317749	51233	NM_016449		NM_016449	NM_016449	THC2479681	Hs.517466	chromosome 22 open reading frame 43	Homo sapiens chromosome 22 open reading frame 43 (C22orf43), mRNA [NM_016449]
71	A_23_P315320	IL27	289	0	down	-1.64182	273.38	448.84	0.603412	chr16	28510988	28511047	-	hs|16p11.2	ENST00000356897	246778	NM_145659	GO:0050688|GO:0009617|GO:0006954|GO:0045087|GO:0045078|GO:0042129|GO:0005102|GO:0045625|GO:0045523|GO:0005576|GO:0005615|GO:0005125	NM_145659	NM_145659	THC2484549	Hs.528111	interleukin 27	Homo sapiens interleukin 27 (IL27), mRNA [NM_145659]
72	A_23_P423543	REEP3	4252	0	down	-1.6412	535.452	878.782	0.528179	chr10	65384167	65384226	+	hs|10q21.3	ENST00000298249	221035	NM_001001330	GO:0016020|GO:0016021	NM_001001330	NM_001001330	THC2471139	Hs.499833	receptor accessory protein 3	Homo sapiens receptor accessory protein 3 (REEP3), mRNA [NM_001001330]
73	A_23_P132809	RPN1	437	0	down	-1.63788	985.301	1613.8	0.529197	chr3	128338977	128339036	-	hs|3q21.3	ENST00000296255	6184	NM_002950	GO:0042470|GO:0005783|GO:0016020|GO:0004579|GO:0005789|GO:0006486|GO:0016021|GO:0019718|GO:0008250|GO:0044267|GO:0006464|GO:0016740|GO:0018279|GO:0043687	NM_002950	NM_002950	THC2465293	Hs.518244	ribophorin I	Homo sapiens ribophorin I (RPN1), mRNA [NM_002950]
74	A_23_P96761	ACADM	913	1	down	-1.63573	1450.05	2371.9	0.0552565	chr1	76227040	76228420	+	hs|1p31.1	ENST00000420607	34	NM_000016	GO:0030424|GO:0006635|GO:0050660|GO:0019254|GO:0033539|GO:0042802|GO:0005739|GO:0043958|GO:0005759|GO:0045329|GO:0051793|GO:0003995|GO:0051791|GO:0070991|GO:0044255|GO:0055114	NM_000016	NM_000016	THC2493080	Hs.445040	acyl-CoA dehydrogenase, C-4 to C-12 straight chain	Homo sapiens acyl-CoA dehydrogenase, C-4 to C-12 straight chain (ACADM), nuclear gene encoding mitochondrial protein, transcript variant 1, mRNA [NM_000016]
75	A_24_P275372	PYROXD1	2488	1	down	-1.63573	49.037	80.211	0.21763	chr12	21622073	21622132	+	hs|12p12.1	ENST00000240651	79912	NM_024854	GO:0016491	NM_024854	NM_024854	THC2461408	Hs.709545	pyridine nucleotide-disulphide oxidoreductase domain 1	Homo sapiens pyridine nucleotide-disulphide oxidoreductase domain 1 (PYROXD1), mRNA [NM_024854]
76	A_24_P381604	ITM2B	872	0	down	-1.63345	430.107	702.56	0.669017	chr13	48835913	48835972	+	hs|13q14.2	ENST00000378565	9445	NM_021999	GO:0005794|GO:0001540|GO:0005886|GO:0000139|GO:0006915|GO:0005634|GO:0005576|GO:0016021|GO:0006917|GO:0005524|GO:0043231|GO:0007399	NM_021999	NM_021999	NP830451	Hs.643683	integral membrane protein 2B	Homo sapiens integral membrane protein 2B (ITM2B), mRNA [NM_021999]
77	A_23_P69810	AGPAT9	1105	0	down	-1.62044	31.7609	51.4666	0.151589	chr4	84526584	84526643	+	hs|4q21.23	ENST00000395226	84803	NM_032717	GO:0032006|GO:0016746|GO:0016020|GO:0005783|GO:0008152|GO:0019432|GO:0005789|GO:0004366|GO:0016021|GO:0008654	NM_032717	NM_032717	THC2464807	Hs.99196	1-acylglycerol-3-phosphate O-acyltransferase 9	Homo sapiens 1-acylglycerol-3-phosphate O-acyltransferase 9 (AGPAT9), mRNA [NM_032717]
78	A_23_P34345	VCAM1	762	0	down	-1.61753	32.5375	52.6304	0.480193	chr1	101203783	101203842	+	hs|1p21.2	ENST00000370119	7412	NM_001078	GO:0060710|GO:0005886|GO:0019221|GO:0002102|GO:0030175|GO:0050901|GO:0005615|GO:0060669|GO:0007507|GO:0010212|GO:0044419|GO:0030183|GO:0042102|GO:0007159|GO:0022614|GO:0007155|GO:0050839|GO:0007157|GO:0060333|GO:0001666|GO:0002526|GO:0009986|GO:0007584|GO:0007568|GO:0045177|GO:0002544|GO:0042383|GO:0005902|GO:0005178|GO:0071065|GO:0050776|GO:0016021|GO:0009897	NM_001078	NM_001078	THC2601456	Hs.109225	vascular cell adhesion molecule 1	Homo sapiens vascular cell adhesion molecule 1 (VCAM1), transcript variant 1, mRNA [NM_001078]
79	A_32_P173744		1191	1	down	-1.61576	1654.38	2673.09	0.674926	chrX	154044651	154044710	-	hs|Xq28			CR599799		CR599799			Hs.463678		full-length cDNA clone CS0DC016YO17 of Neuroblastoma Cot 25-normalized of Homo sapiens (human) [CR599799]
80	A_23_P400406	ANKRD43	1525	0	down	-1.61567	39.6043	63.9874	0.660143	chr5	132150878	132150937	+	hs|5q31.1	ENST00000378693	134548	NM_175873		NM_175873	NM_175873	THC2473980	Hs.13308	ankyrin repeat domain 43	Homo sapiens ankyrin repeat domain 43 (ANKRD43), mRNA [NM_175873]
81	A_32_P192823	PRPS1L1	44	0	down	-1.61545	399.579	645.502	0.317903	chr7	18066496	18066555	-	hs|7p21.1	ENST00000506618	221823	NM_175886	GO:0000287|GO:0000166|GO:0016301|GO:0004749|GO:0009116|GO:0005575|GO:0044249|GO:0005524|GO:0042803|GO:0016740|GO:0009165|GO:0009156	NM_175886	NM_175886	THC2482306	Hs.169284	phosphoribosyl pyrophosphate synthetase 1-like 1	Homo sapiens phosphoribosyl pyrophosphate synthetase 1-like 1 (PRPS1L1), mRNA [NM_175886]
82	A_24_P942454	INADL	3735	1	down	-1.60946	83.6092	134.565	0.566997	chr1	62628177	62628236	+	hs|1p31.3	ENST00000371156	10207	NM_176877	GO:0035556|GO:0005622|GO:0005515|GO:0048471|GO:0016324|GO:0005737|GO:0030054|GO:0070830|GO:0005886|GO:0034329|GO:0005923|GO:0045216	NM_176877	NM_176877	THC2491265	Hs.478125	InaD-like (Drosophila)	Homo sapiens InaD-like (Drosophila) (INADL), mRNA [NM_176877]
83	A_23_P167585	GDF9	405	1	down	-1.60889	45.4109	73.0611	0.381939	chr5	132197541	132197600	-	hs|5q31.1	ENST00000296875	2661	NM_005260	GO:0030308|GO:0007179|GO:0005576|GO:0001555|GO:0007292|GO:0008083|GO:0005615|GO:0005125	NM_005260	NM_005260	THC2669794	Hs.25022	growth differentiation factor 9	Homo sapiens growth differentiation factor 9 (GDF9), mRNA [NM_005260]
84	A_23_P19663	CTGF	1085	1	down	-1.6087	522.602	840.711	0.716522	chr6	132270130	132270189	-	hs|6q23.2	ENST00000367976	1490	NM_001901	GO:0060401|GO:0005801|GO:0014070|GO:0048471|GO:0008284|GO:0070278|GO:0005886|GO:0030324|GO:0043434|GO:0005615|GO:0001558|GO:0043231|GO:0005829|GO:0035556|GO:0060452|GO:0010260|GO:0001968|GO:0007155|GO:0043200|GO:0032355|GO:0005938|GO:0008201|GO:0010942|GO:0044255|GO:0005520|GO:0005794|GO:0050867|GO:0034059|GO:0005578|GO:0009611|GO:0051385|GO:0070318|GO:0005576|GO:0009749|GO:0043280|GO:0006260|GO:…	NM_001901	NM_001901	NP095144	Hs.410037	connective tissue growth factor	Homo sapiens connective tissue growth factor (CTGF), mRNA [NM_001901]
85	A_32_P48244	ZNF100	2531	0	down	-1.60136	56.6312	90.6867	0.110096	chr19	21906474	21906533	-	hs|19p12	ENST00000358296	163227	BC035579	GO:0005622|GO:0006355|GO:0008270|GO:0005634|GO:0003677|GO:0046872	ENST00000358296		THC2472835	Hs.365142	zinc finger protein 100	zinc finger protein 100 [Source:HGNC Symbol;Acc:12880] [ENST00000358296]
86	A_23_P85441	IGSF9	306	0	down	-1.59454	31.151	49.6715	0.476604	chr1	159896936	159896995	-	hs|1q23.2	ENST00000198587	57549	NM_020789	GO:0030054|GO:0005886|GO:0045202|GO:0007275|GO:0016021|GO:0030425|GO:0030154|GO:0016358|GO:0007399	NM_020789	NM_020789	THC2473023	Hs.591472	immunoglobulin superfamily, member 9	Homo sapiens immunoglobulin superfamily, member 9 (IGSF9), transcript variant 2, mRNA [NM_020789]
87	A_32_P140228		1770	0	down	-1.59352	469.457	748.09	0.280196	chrX	70277818	70277877	-	hs|Xq13.1			CA314936		CA314936		THC2739091	Hs.623092		UI-CF-FN0-afi-d-17-0-UI.s1 UI-CF-FN0 Homo sapiens cDNA clone UI-CF-FN0-afi-d-17-0-UI 3', mRNA sequence [CA314936]
88	A_23_P314151	NOLC1	1601	0	down	-1.59291	17807.8	28366.2	0.0144949	chr10	103922180	103922239	+	hs|10q24.32	ENST00000488254	9221	NM_004741	GO:0005515|GO:0008284|GO:0003700|GO:0015030|GO:0006364|GO:0005634|GO:0033979|GO:0005737|GO:0000166|GO:0019904|GO:0005730|GO:0034512|GO:0006970|GO:0005525|GO:0005524|GO:0003677|GO:0034513|GO:0007000|GO:0007049|GO:0007067|GO:0005654|GO:0008139|GO:0042306|GO:0045893|GO:0008134	NM_004741	NM_004741	THC2465897	Hs.523238	nucleolar and coiled-body phosphoprotein 1	Homo sapiens nucleolar and coiled-body phosphoprotein 1 (NOLC1), mRNA [NM_004741]
89	A_23_P26314	ZNF319	1848	0	down	-1.5916	102.897	163.771	0.713244	chr16	58028651	58028710	-	hs|16q21	ENST00000299237	57567	NM_020807	GO:0005622|GO:0006355|GO:0008270|GO:0005634|GO:0003677|GO:0046872	NM_020807	NM_020807	THC2473804	Hs.129268	zinc finger protein 319	Homo sapiens zinc finger protein 319 (ZNF319), mRNA [NM_020807]
90	A_32_P25050	RDH10	2245	0	down	-1.59123	326.942	520.239	0.0636007	chr8	74236460	74236519	+	hs|8q21.11	ENST00000240285	157506	NM_172037	GO:0008406|GO:0001656|GO:0005783|GO:0005634|GO:0048703|GO:0043583|GO:0060431|GO:0005737|GO:0031076|GO:0000166|GO:0014032|GO:0042574|GO:0042572|GO:0009887|GO:0004745|GO:0002138|GO:0005792|GO:0005624|GO:0052650|GO:0001701|GO:0016020|GO:0005789|GO:0016491|GO:0060449|GO:0016021|GO:0035115|GO:0007601|GO:0043584	NM_172037	NM_172037	THC2470459	Hs.244940	retinol dehydrogenase 10 (all-trans)	Homo sapiens retinol dehydrogenase 10 (all-trans) (RDH10), mRNA [NM_172037]
91	A_23_P63980	LRFN4	279	0	down	-1.59113	34.4608	54.8317	0.327471	chr11	66627660	66627719	+	hs|11q13.2	ENST00000309602	78999	NM_024036	GO:0016020|GO:0016021	NM_024036	NM_024036	THC2462876	Hs.209979	leucine rich repeat and fibronectin type III domain containing 4	Homo sapiens leucine rich repeat and fibronectin type III domain containing 4 (LRFN4), mRNA [NM_024036]
92	A_23_P43988	DPYD	1230	0	down	-1.59089	27.0578	43.0458	0.334135	chr1	97548005	97564082	-	hs|1p21.3	ENST00000370192	1806	NM_000110	GO:0050661|GO:0017113|GO:0006214|GO:0051539|GO:0006210|GO:0050660|GO:0006212|GO:0006222|GO:0009055|GO:0055086|GO:0046872|GO:0042803|GO:0005829|GO:0046135|GO:0005737|GO:0006145|GO:0016491|GO:0006207|GO:0006206|GO:0004158|GO:0006208	NM_000110	NM_000110	THC2463538	Hs.335034	dihydropyrimidine dehydrogenase	Homo sapiens dihydropyrimidine dehydrogenase (DPYD), transcript variant 1, mRNA [NM_000110]
93	A_23_P130876	ZNF546	1826	0	down	-1.58937	94.3416	149.943	0.150717	chr19	40521840	40521899	+	hs|19q13.2	ENST00000347077	339327	NM_178544	GO:0005622|GO:0006355|GO:0008270|GO:0005634|GO:0003677|GO:0046872	NM_178544	NM_178544	THC2475909	Hs.666807	zinc finger protein 546	Homo sapiens zinc finger protein 546 (ZNF546), mRNA [NM_178544]
94	A_23_P348146	SLAIN1	1538	0	down	-1.58578	51.6859	81.9626	0.263973	chr13	78337918	78337977	+	hs|13q22.3	ENST00000466548	122060	NM_001040153		NM_001040153	NM_001040153	THC2462818	Hs.349955	SLAIN motif family, member 1	Homo sapiens SLAIN motif family, member 1 (SLAIN1), transcript variant 1, mRNA [NM_001040153]
95	A_24_P365349	CACNG7	1648	0	down	-1.58301	80.4383	127.334	0.163712	chr19	54446899	54446958	+	hs|19q13.42	ENST00000391767	59284	NM_031896	GO:0005244|GO:0016020|GO:0005245|GO:0032281|GO:2000311|GO:0006816|GO:0051925|GO:0016021|GO:0005891|GO:0006811	NM_031896	NM_031896	THC2724078	Hs.631597	calcium channel, voltage-dependent, gamma subunit 7	Homo sapiens calcium channel, voltage-dependent, gamma subunit 7 (CACNG7), mRNA [NM_031896]
96	A_24_P175909	MARS	69	0	down	-1.57813	11840.9	18686.4	0.578038	chr12	57910373	57910432	+	hs|12q13.3	ENST00000262027	4141	NM_004990	GO:0005739|GO:0010467|GO:0005737|GO:0000049|GO:0000166|GO:0006431|GO:0016874|GO:0004825|GO:0005524|GO:0006418|GO:0005829	NM_004990	NM_004990	NP1134141	Hs.632707	methionyl-tRNA synthetase	Homo sapiens methionyl-tRNA synthetase (MARS), mRNA [NM_004990]
97	A_23_P109907	ILDR1	1044	0	down	-1.57742	19699.8	31074.8	0.727017	chr3	121706974	121707033	-	hs|3q13.33	ENST00000344209	286676	NM_175924	GO:0005737|GO:0005886|GO:0004872|GO:0016021|GO:0005829	NM_175924	NM_175924	NP852727	Hs.98484	immunoglobulin-like domain containing receptor 1	Homo sapiens immunoglobulin-like domain containing receptor 1 (ILDR1), transcript variant 2, mRNA [NM_175924]
98	A_23_P329727	MAPK8IP3	1493	0	down	-1.5768	27.2766	43.0097	0.354933	chr16	1817214	1817273	+	hs|16p13.3	ENST00000356010	23162	NM_015133	GO:0010468|GO:0005886|GO:0060425|GO:0009791|GO:0030425|GO:0046328|GO:0005737|GO:0008104|GO:0007411|GO:0030673|GO:0008432|GO:0016192|GO:0007585|GO:0019901|GO:0048286|GO:0031434|GO:0005625|GO:0031435|GO:0007257|GO:0001701|GO:0005790|GO:0000139|GO:0019894|GO:0030900|GO:0005078	NM_015133	NM_015133	NP341005	Hs.207763	mitogen-activated protein kinase 8 interacting protein 3	Homo sapiens mitogen-activated protein kinase 8 interacting protein 3 (MAPK8IP3), transcript variant 1, mRNA [NM_015133]
99	A_24_P164549	RAB11FIP4	6486	1	down	-1.57677	170.204	268.372	0.413448	chr17	29861916	29861975	+	hs|17q11.2	ENST00000325874	84440	NM_032932	GO:0005515|GO:0017137|GO:0030306|GO:0005509|GO:0030496|GO:0030139|GO:0032154|GO:0042803|GO:0000910|GO:0016020|GO:0044419|GO:0006810|GO:0055038|GO:0005768	NM_032932	NM_032932	THC2514994	Hs.406788	RAB11 family interacting protein 4 (class II)	Homo sapiens RAB11 family interacting protein 4 (class II) (RAB11FIP4), mRNA [NM_032932]
100	A_24_P118862	ZNF678	602	0	down	-1.57676	969.212	1528.22	0.655861	chr1	227842834	227842893	+	hs|1q42.13	ENST00000397097	339500	NM_178549	GO:0005622|GO:0006355|GO:0008270|GO:0005634|GO:0003677|GO:0046872	NM_178549	NM_178549	THC2479273	Hs.30323	zinc finger protein 678	Homo sapiens zinc finger protein 678 (ZNF678), transcript variant 1, mRNA [NM_178549]
101	A_24_P332862	ZNF493	786	0	down	-1.57506	356.37	561.305	0.659017	chr19	21606725	21606774	+	hs|19p12	ENST00000418100	284443	NM_001076678	GO:0005622|GO:0006355|GO:0008270|GO:0005634|GO:0003677|GO:0046872	NM_001076678	NM_001076678	THC2520718	Hs.656558	zinc finger protein 493	Homo sapiens zinc finger protein 493 (ZNF493), transcript variant 3, mRNA [NM_001076678]
102	A_24_P40061	LENG8	3110	0	down	-1.5698	110.934	174.144	0.0384075	chr19	54972384	54972443	+	hs|19q13.42	ENST00000542665	114823	NM_052925	GO:0005515	NM_052925	NM_052925	NP1402212	Hs.502378	leukocyte receptor cluster (LRC) member 8	Homo sapiens leukocyte receptor cluster (LRC) member 8 (LENG8), mRNA [NM_052925]
103	A_24_P80915	BCLAF1	4247	1	down	-1.56716	76.4939	119.879	0.384265	chr6	136578502	136578561	-	hs|6q23.3	ENST00000531224	9774	NM_014739	GO:0005515|GO:0005737|GO:0043065|GO:0005730|GO:0005634|GO:0006917|GO:0045892|GO:0003677	NM_014739	NM_014739	THC2503556	Hs.486542	BCL2-associated transcription factor 1	Homo sapiens BCL2-associated transcription factor 1 (BCLAF1), transcript variant 1, mRNA [NM_014739]
104	A_23_P148629	EIF1AY	808	0	down	-1.5652	461.689	722.634	0.604937	chrY	22749984	22751421	+	hs|Yq11.223	ENST00000382772	9086	NM_004681	GO:0005515|GO:0005737|GO:0003723|GO:0003743	NM_004681	NM_004681	THC2589854	Hs.461178	eukaryotic translation initiation factor 1A, Y-linked	Homo sapiens eukaryotic translation initiation factor 1A, Y-linked (EIF1AY), mRNA [NM_004681]
105	A_23_P59888	NACAP1	598	0	down	-1.56309	133.084	208.022	0.71066	chr8	102381755	102381814	+	hs|8q22.3	ENST00000419462	83955	NR_002182		NR_002182	NR_002182	THC2490918	Hs.567608	nascent-polypeptide-associated complex alpha polypeptide pseudogene 1	Homo sapiens nascent-polypeptide-associated complex alpha polypeptide pseudogene 1 (NACAP1), non-coding RNA [NR_002182]
106	A_24_P206121	KCNMB1	543	0	down	-1.55979	102.177	159.374	0.47424	chr5	169810819	169812341	-	hs|5q35.1	ENST00000274629	3779	NM_004137	GO:0005886|GO:0005267|GO:0007268|GO:0015459|GO:0030168|GO:0051592|GO:0007596|GO:0008076|GO:0016021|GO:0005216|GO:0006813|GO:0015269|GO:0071805|GO:0006811	NM_004137	NM_004137	THC2471989	Hs.484099	potassium large conductance calcium-activated channel, subfamily M, beta member 1	Homo sapiens potassium large conductance calcium-activated channel, subfamily M, beta member 1 (KCNMB1), mRNA [NM_004137]
107	A_24_P897062	ZNF736	359	0	down	-1.55465	104.207	162.005	0.669628	chr7	63809153	63809212	+	hs|7q11.21	ENST00000355095	728927	NM_001170905	GO:0005622|GO:0006355|GO:0008270|GO:0005634|GO:0003677|GO:0046872	NM_001170905	NM_001170905		Hs.535881	zinc finger protein 736	Homo sapiens zinc finger protein 736 (ZNF736), mRNA [NM_001170905]
108	A_24_P29665	CYCS	3595	2	down	-1.55311	48.7586	75.7272	0.152304	chr7	25160009	25160068	-	hs|7p15.3	ENST00000305786	54205	NM_018947	GO:0005515|GO:0008635|GO:0070469|GO:0005743|GO:0000159|GO:0006915|GO:0005634|GO:0046872|GO:0005829|GO:0022904|GO:0005739|GO:0005758|GO:0045333|GO:0045155|GO:0006309|GO:0005759|GO:0006810|GO:0004722|GO:0020037|GO:0008629	NM_018947	NM_018947	THC2519583	Hs.437060	cytochrome c, somatic	Homo sapiens cytochrome c, somatic (CYCS), nuclear gene encoding mitochondrial protein, mRNA [NM_018947]
109	A_23_P169494	ORM1	118	0	down	-1.55044	61.4313	95.2454	0.301166	chr9	117087130	117087340	+	hs|9q32	ENST00000477456	5004	NM_000607	GO:0005515|GO:0006954|GO:0006810|GO:0002682|GO:0005576|GO:0006953|GO:0005615	NM_000607	NM_000607	THC2558758	Hs.522356	orosomucoid 1	Homo sapiens orosomucoid 1 (ORM1), mRNA [NM_000607]
110	A_24_P279489	VPS53	8296	4	down	-1.54834	54.0462	83.6818	0.0167345	chr17	415283	415342	-	hs|17p13.3	ENST00000437048	55275	NM_001128159	GO:0005794|GO:0016020|GO:0015031|GO:0010008|GO:0005768	NM_001128159	NM_001128159	THC2493602	Hs.461819	vacuolar protein sorting 53 homolog (S. cerevisiae)	Homo sapiens vacuolar protein sorting 53 homolog (S. cerevisiae) (VPS53), transcript variant 1, mRNA [NM_001128159]
111	A_23_P102058	MATN3	1000	0	down	-1.54806	31.0531	48.0722	0.578801	chr2	20192370	20192429	-	hs|2p24.1	ENST00000407540	4148	NM_002381	GO:0005515|GO:0001501|GO:0005509|GO:0005578|GO:0005576|GO:0005201	NM_002381	NM_002381	THC2472842	Hs.656199	matrilin 3	Homo sapiens matrilin 3 (MATN3), mRNA [NM_002381]
112	A_23_P103672	NES	556	0	down	-1.54776	35.6079	55.1124	0.185085	chr1	156638841	156638900	-	hs|1q23.1	ENST00000368223	10763	NM_006617	GO:0005882|GO:2000179|GO:0043066|GO:0042493|GO:0072089|GO:0007275|GO:0048858|GO:0007417|GO:0019215|GO:0005622|GO:0003674|GO:0030844|GO:0005737|GO:0031076|GO:0005198|GO:0007420|GO:0000086|GO:0010212|GO:0031667|GO:0045111|GO:0031730	NM_006617	NM_006617	NP286942	Hs.527971	nestin	Homo sapiens nestin (NES), mRNA [NM_006617]
113	A_32_P194312	SDK2	4203	0	down	-1.54288	17.4832	26.9744	0.0914576	chr17	71330684	71330743	-	hs|17q25.1	ENST00000392650	54549	NM_001144952	GO:0016020|GO:0016021|GO:0007155	NM_001144952	NM_001144952	THC2605019	Hs.435719	sidekick homolog 2 (chicken)	Homo sapiens sidekick homolog 2 (chicken) (SDK2), mRNA [NM_001144952]
114	A_24_P212234	SLC6A18	111	0	down	-1.54176	25.9185	39.9601	0.502483	chr5	1244392	1244451	+	hs|5p15.33	ENST00000296821	348932	NM_182632	GO:0034641|GO:0005886|GO:0005887|GO:0005328|GO:0006865|GO:0006836|GO:0006970|GO:0055085|GO:0015293|GO:0006811	NM_182632	NM_182632	NP398860	Hs.213284	solute carrier family 6, member 18	Homo sapiens solute carrier family 6, member 18 (SLC6A18), mRNA [NM_182632]
115	A_32_P26443	XXYLT1	1436	0	down	-1.54026	2465.07	3796.84	0.490688	chr3	194789008	194789067	-	hs|3q29	ENST00000310380	152002		GO:0016020|GO:0016757|GO:0016021	ENST00000310380				xyloside xylosyltransferase 1	chromosome 3 open reading frame 21 [Source:HGNC Symbol;Acc:26639] [ENST00000310380]
116	A_24_P112941	LINGO1	967	0	down	-1.53965	149.233	229.767	0.663022	chr15	77906026	77906085	-	hs|15q24.3	ENST00000355300	84894	NM_032808		NM_032808	NM_032808	THC2463663	Hs.656765	leucine rich repeat and Ig domain containing 1	Homo sapiens leucine rich repeat and Ig domain containing 1 (LINGO1), mRNA [NM_032808]
117	A_23_P45864	TNR	558	0	down	-1.53875	18.0446	27.7662	0.259881	chr1	175299340	175304874	-	hs|1q25.1	ENST00000367674	7143	NM_003285	GO:0005634|GO:0060291|GO:0051971|GO:0022029|GO:0005737|GO:0007411|GO:0030198|GO:0050885|GO:0007155|GO:0007158|GO:0035641|GO:0008306|GO:0072534|GO:0022408|GO:0009986|GO:0051968|GO:0005730|GO:0005578|GO:0005576|GO:0007165|GO:0005178|GO:0050808|GO:0048692|GO:0050805|GO:0010977|GO:0045121	NM_003285	NM_003285	THC2477937	Hs.659864	tenascin R (restrictin, janusin)	Homo sapiens tenascin R (restrictin, janusin) (TNR), mRNA [NM_003285]
118	A_24_P89891	TRAF1	2627	0	down	-1.53134	29.9091	45.8012	0.261598	chr9	123664674	123664733	-	hs|9q33.2	ENST00000373887	7185	NM_005658	GO:0005515|GO:0007165|GO:0005737|GO:0051092|GO:0006461|GO:0042981|GO:0008270|GO:0043123	NM_005658	NM_005658	THC2601826	Hs.531251	TNF receptor-associated factor 1	Homo sapiens TNF receptor-associated factor 1 (TRAF1), transcript variant 1, mRNA [NM_005658]
119	A_32_P207124	CT47A11	163	0	down	-1.5256	241.346	368.197	0.413533	chrX	120070884	120070943	-	hs|Xq24	ENST00000371280	255313	NM_173571		NM_173571	NM_173571	THC2477537	Hs.522775	cancer/testis antigen family 47, member A11	Homo sapiens cancer/testis antigen family 47, member A11 (CT47A11), mRNA [NM_173571]
120	A_23_P95764	PRPS1	994	3	down	-1.52546	13707.7	20910.6	0.306735	chrX	106893857	106893916	+	hs|Xq22.3	ENST00000372435	5631	NM_002764	GO:0000287|GO:0005975|GO:0006221|GO:0005524|GO:0042803|GO:0009156|GO:0034418|GO:0005829|GO:0007399|GO:0000166|GO:0046101|GO:0016301|GO:0006144|GO:0004749|GO:0006015|GO:0009116|GO:0044249|GO:0016740|GO:0006164	NM_002764	NM_002764	THC2468463	Hs.56	phosphoribosyl pyrophosphate synthetase 1	Homo sapiens phosphoribosyl pyrophosphate synthetase 1 (PRPS1), transcript variant 1, mRNA [NM_002764]
121	A_32_P27020	NBPF15	595	0	down	-1.52435	12294.1	18740.5	0.270555	chr1	148596075	148596134	+	hs|1q21.2	ENST00000281815	284565	NM_173638	GO:0005737	NM_173638	NM_173638	THC2499712	Hs.656782	neuroblastoma breakpoint family, member 15	Homo sapiens neuroblastoma breakpoint family, member 15 (NBPF15), transcript variant 2, mRNA [NM_173638]
122	A_23_P134627	EMID2	1494	1	down	-1.52401	17.3297	26.4107	0.347622	chr7	101188755	101190479	+	hs|7q22.1	ENST00000313669	136227	NM_133457	GO:0005581|GO:0005576	NM_133457	NM_133457	THC2612924	Hs.654854	EMI domain containing 2	Homo sapiens EMI domain containing 2 (EMID2), mRNA [NM_133457]
123	A_23_P167313	RNF4	2035	2	down	-1.52274	5512.03	8393.37	0.389178	chr4	2517071	2517130	+	hs|4p16.3	ENST00000511600	6047	NM_002938	GO:0005515|GO:0004842|GO:0046685|GO:0003700|GO:0016874|GO:0005634|GO:0050681|GO:0046872|GO:0090169|GO:0005737|GO:0070534|GO:0045944|GO:0085020|GO:0006355|GO:0032184|GO:0003713|GO:0031491|GO:0090234|GO:0003677|GO:0051865|GO:0070979|GO:0016605|GO:0008270|GO:0005654|GO:0043161|GO:0045893|GO:0070936|GO:0030521	NM_002938	NM_002938	THC2470257	Hs.66394	ring finger protein 4	Homo sapiens ring finger protein 4 (RNF4), transcript variant 2, mRNA [NM_002938]
124	A_24_P119131	TMEM120B	6346	0	down	-1.52103	871.018	1324.84	0.536083	chr12	122219893	122219952	+	hs|12q24.31	ENST00000449592	144404	NM_001080825	GO:0008150|GO:0003674|GO:0016020|GO:0016021|GO:0005575	NM_001080825	NM_001080825	THC2472273	Hs.644504	transmembrane protein 120B	Homo sapiens transmembrane protein 120B (TMEM120B), mRNA [NM_001080825]
125	A_23_P206280	GPR56	1450	0	down	-1.51785	157.465	239.007	0.715889	chr16	57698776	57698835	+	hs|16q21	ENST00000379694	9289	NM_201525	GO:0007186|GO:0005886|GO:0007420|GO:0007218|GO:0005887|GO:0004930|GO:0007267|GO:0004872|GO:0016021|GO:0004871|GO:0007155	NM_201525	NM_201525	THC2472484	Hs.513633	G protein-coupled receptor 56	Homo sapiens G protein-coupled receptor 56 (GPR56), transcript variant 3, mRNA [NM_201525]
126	A_23_P67432	ZNF583	663	0	down	-1.51773	148.056	224.709	0.549877	chr19	56935345	56935404	+	hs|19q13.43	ENST00000291598	147949	NM_152478	GO:0005622|GO:0006355|GO:0008270|GO:0005634|GO:0003677|GO:0046872	NM_152478	NM_152478	THC2474913	Hs.146854	zinc finger protein 583	Homo sapiens zinc finger protein 583 (ZNF583), transcript variant 1, mRNA [NM_152478]
127	A_24_P573533	CBWD5	1288	0	down	-1.51759	53.0591	80.5221	0.597347	chr9	70432301	70432360	-	hs|9q21.11	ENST00000480229	220869	NM_001024916	GO:0000166|GO:0005524	NM_001024916	NM_001024916	THC2536071	Hs.645337	COBW domain containing 5	Homo sapiens COBW domain containing 5 (CBWD5), mRNA [NM_001024916]
128	A_23_P502376	PHF2	1911	2	down	-1.51632	558.099	846.258	0.0342629	chr9	96441355	96441414	+	hs|9q22.31	ENST00000359246	5253	NM_005392	GO:0005515|GO:0032454|GO:0006355|GO:0032452|GO:0005506|GO:0003713|GO:0005730|GO:0005634|GO:0035064|GO:0046872|GO:0001889|GO:0006482|GO:0016491|GO:0061188|GO:0008270|GO:0016702|GO:0033169|GO:0016568	NM_005392	NM_005392	THC2461108	Hs.211441	PHD finger protein 2	Homo sapiens PHD finger protein 2 (PHF2), mRNA [NM_005392]
129	A_32_P393316	RAPGEF3	2895	2	down	-1.51606	34.362	52.0948	0.31979	chr12	48128455	48128514	-	hs|12q13.11	ENST00000405493	10411	NM_001098531	GO:0051056|GO:0005952|GO:0005886|GO:0008603|GO:0008283|GO:0005624|GO:0012505|GO:0005085|GO:0007165|GO:0006112|GO:0030552|GO:0050796|GO:0000166|GO:0007596|GO:0001932	NM_001098531	NM_001098531	THC2696603	Hs.8578	Rap guanine nucleotide exchange factor (GEF) 3	Homo sapiens Rap guanine nucleotide exchange factor (GEF) 3 (RAPGEF3), transcript variant 1, mRNA [NM_001098531]
130	A_24_P173727	PEX10	969	0	down	-1.51313	101.128	153.019	0.484161	chr1	2341862	2343860	-	hs|1p36.32	ENST00000510434	5192	NM_002617	GO:0005515|GO:0016020|GO:0007031|GO:0008270|GO:0016558|GO:0008022|GO:0005779|GO:0046872|GO:0005778|GO:0005777	NM_002617	NM_002617	THC2466170	Hs.591454	peroxisomal biogenesis factor 10	Homo sapiens peroxisomal biogenesis factor 10 (PEX10), transcript variant 2, mRNA [NM_002617]
131	A_23_P206212	THBS1	3549	2	down	-1.51181	55.0263	83.1894	0.57502	chr15	39887910	39887969	+	hs|15q14	ENST00000397593	7057	NM_003246	GO:0005515|GO:0043499|GO:0043032|GO:0005615|GO:0042802|GO:0032914|GO:0034605|GO:0001948|GO:0010763|GO:0032026|GO:0030335|GO:0042535|GO:0005509|GO:0030169|GO:0043394|GO:0010748|GO:0030168|GO:0010595|GO:0010751|GO:0043536|GO:0010596|GO:0005178|GO:0043236|GO:0010754|GO:0032570|GO:0001786|GO:0010759|GO:0010757|GO:0043537|GO:0009897|GO:0001953|GO:0002040|GO:0000187|GO:0006955|GO:0031091|GO:0007050|GO:…	NM_003246	NM_003246	THC2779907	Hs.164226	thrombospondin 1	Homo sapiens thrombospondin 1 (THBS1), mRNA [NM_003246]
132	A_23_P46627	ADIPOR1	750	1	down	-1.51099	4648.6	7024.01	0.00678666	chr1	202910266	202910325	-	hs|1q32.1	ENST00000436244	51094	NM_015999	GO:0006629|GO:0019395|GO:0009755|GO:0046982|GO:0019901|GO:0005886|GO:0042562|GO:0004872|GO:0016021|GO:0042802	NM_015999	NM_015999	NP1189273	Hs.5298	adiponectin receptor 1	Homo sapiens adiponectin receptor 1 (ADIPOR1), transcript variant 1, mRNA [NM_015999]
133	A_23_P207194	GH1	345	0	down	-1.51047	14.1295	21.3422	0.227267	chr17	61994800	61994859	-	hs|17q23.3	ENST00000323322	2688	NM_000515	GO:0005515|GO:0010535|GO:0005148|GO:0042517|GO:0005131|GO:0050731|GO:0042523|GO:0060396|GO:0005576|GO:0014068|GO:0070977|GO:0005615|GO:0007259|GO:0046872|GO:0046427|GO:0005179|GO:0015758|GO:0043568|GO:0043406|GO:0040018|GO:0008083|GO:0032355|GO:0002092	NM_000515	NM_000515	THC2466500	Hs.655229	growth hormone 1	Homo sapiens growth hormone 1 (GH1), transcript variant 1, mRNA [NM_000515]
134	A_23_P428129	CDKN1C	708	2	down	-1.509	572.6	864.054	0.028448	chr11	2904903	2904962	-	hs|11p15.4	ENST00000313407	1028	NM_000076	GO:0033673|GO:0005515|GO:0008285|GO:0042551|GO:0050680|GO:0005730|GO:0005634|GO:0000079|GO:0000122|GO:0042326|GO:0005737|GO:0007049|GO:0004861|GO:0004860|GO:0007050|GO:0045893|GO:0000080|GO:0045892|GO:0030511	NM_000076	NM_000076	THC2646038	Hs.106070	cyclin-dependent kinase inhibitor 1C (p57, Kip2)	Homo sapiens cyclin-dependent kinase inhibitor 1C (p57, Kip2) (CDKN1C), transcript variant 1, mRNA [NM_000076]
135	A_24_P270460	IFI27	169	0	down	-1.50863	102.66	154.876	0.658977	chr14	94582967	94583026	+	hs|14q32.12	ENST00000555121	3429	NM_005532	GO:0005739|GO:0008633|GO:0008624|GO:0003674|GO:0060337|GO:0016020|GO:0006919|GO:0019221|GO:0005741|GO:0016021	NM_005532	NM_005532	THC2473656	Hs.532634	interferon, alpha-inducible protein 27	Homo sapiens interferon, alpha-inducible protein 27 (IFI27), transcript variant 2, mRNA [NM_005532]
136	A_23_P395566	FBXO31	1950	0	down	-1.5065	729.598	1099.14	0.55203	chr16	87363045	87363104	-	hs|16q24.2	ENST00000311635	79791	NM_024735	GO:0008054|GO:0007049|GO:0030332|GO:0031571|GO:0031146|GO:0019005|GO:0006974	NM_024735	NM_024735	THC2461386	Hs.567582	F-box protein 31	Homo sapiens F-box protein 31 (FBXO31), mRNA [NM_024735]
137	A_23_P57474	OSBP2	1930	0	down	-1.5054	34.3315	51.6828	0.480722	chr22	31302848	31302907	+	hs|22q12.2	ENST00000332585	23762	NM_030758	GO:0016020|GO:0006869|GO:0006810|GO:0008289	NM_030758	NM_030758	THC2731705	Hs.517546	oxysterol binding protein 2	Homo sapiens oxysterol binding protein 2 (OSBP2), transcript variant 1, mRNA [NM_030758]
138	A_23_P163814	ATXN1L	5518	2	down	-1.50204	20.5315	30.8391	0.351252	chr16	71885026	71885085	+	hs|16q22.2	ENST00000427980	342371	NM_001137675	GO:0005488|GO:0005634|GO:0042995|GO:0030425	NM_001137675	NM_001137675		Hs.597095	ataxin 1-like	Homo sapiens ataxin 1-like (ATXN1L), transcript variant 1, mRNA [NM_001137675]
139	A_23_P214026	FBN2	1546	1	down	-1.50147	36.1729	54.3124	0.329035	chr5	127594173	127594232	-	hs|5q23.3	ENST00000508053	2201	NM_001999	GO:0045669|GO:0035583|GO:0060346|GO:0030501|GO:0005488|GO:0005509|GO:0005578|GO:0001527|GO:0005576|GO:0030326|GO:0009653|GO:0005201	NM_001999	NM_001999	THC2749486	Hs.519294	fibrillin 2	Homo sapiens fibrillin 2 (FBN2), mRNA [NM_001999]
140	A_23_P214156	SENP6	2687	0	down	-1.50146	33.7879	50.7311	0.671695	chr6	76425703	76425762	+	hs|6q14.1	ENST00000447266	26054	NM_015571	GO:0005737|GO:0016926|GO:0006508|GO:0005730|GO:0070646|GO:0016929|GO:0008233|GO:0005634|GO:0008234|GO:0090234|GO:0090169	NM_015571	NM_015571	THC2678845	Hs.485784	SUMO1/sentrin specific peptidase 6	Homo sapiens SUMO1/sentrin specific peptidase 6 (SENP6), transcript variant 1, mRNA [NM_015571]
141	A_24_P138361	EIF3M	696	0	down	-1.50041	15490.1	23241.5	0.552248	chr11	32623862	32623921	+	hs|11p13	ENST00000531120	10480	NM_006360	GO:0005515|GO:0005737|GO:0005852|GO:0003743|GO:0006413	NM_006360	NM_006360	THC2470127	Hs.502244	eukaryotic translation initiation factor 3, subunit M	Homo sapiens eukaryotic translation initiation factor 3, subunit M (EIF3M), mRNA [NM_006360]
142	A_24_P169073	FAM131C	668	0	down	-1.50013	2338.5	3508.05	0.546996	chr1	16384275	16384334	-	hs|1p36.13	ENST00000375662	348487	NM_182623		NM_182623	NM_182623	THC2475284	Hs.126825	family with sequence similarity 131, member C	Homo sapiens family with sequence similarity 131, member C (FAM131C), mRNA [NM_182623]
143	A_32_P21807	KIAA1328	3097	0	down	-1.4999	42.1694	63.2497	0.120679	chr18	34424204	34424263	+	hs|18q12.2	ENST00000435985	57536	NM_020776		NM_020776	NM_020776	THC2500215	Hs.4045	KIAA1328	Homo sapiens KIAA1328 (KIAA1328), mRNA [NM_020776]
144	A_24_P24244	ATN1	539	0	down	-1.49957	812.866	1218.95	0.656402	chr12	7045999	7046058	+	hs|12p13.31	ENST00000356654	1822	NM_001007026	GO:0005515|GO:0008219|GO:0048471|GO:0006355|GO:0030054|GO:0003714|GO:0019904|GO:0005634|GO:0000122|GO:0051402|GO:0007417|GO:0016363|GO:0005737|GO:0050827|GO:0045664|GO:0009404|GO:0008432|GO:0031252	NM_001007026	NM_001007026	THC2768584	Hs.143766	atrophin 1	Homo sapiens atrophin 1 (ATN1), transcript variant 1, mRNA [NM_001007026]
145	A_23_P331943	TMEM181	3540	0	down	-1.49603	555.504	831.051	0.117096	chr6	159055923	159055982	+	hs|6q25.3	ENST00000367090	57583	NM_020823	GO:0016020|GO:0015643|GO:0009405|GO:0016021	NM_020823	NM_020823	THC2491918	Hs.99145	transmembrane protein 181	Homo sapiens transmembrane protein 181 (TMEM181), mRNA [NM_020823]
146	A_23_P216225	EGR3	2814	0	down	-1.49538	41.0444	61.377	0.510689	chr8	22545964	22546023	-	hs|8p21.3	ENST00000317216	1960	NM_004430	GO:0043066|GO:0035924|GO:0006355|GO:0003700|GO:0035767|GO:0002042|GO:0005634|GO:0007274|GO:0003677|GO:0046872|GO:0044344|GO:0005622|GO:0007517|GO:0001938|GO:0007422|GO:0007623|GO:0008270	NM_004430	NM_004430	THC2504816	Hs.534313	early growth response 3	Homo sapiens early growth response 3 (EGR3), transcript variant 1, mRNA [NM_004430]
147	A_24_P412734	PRSS36	208	0	down	-1.49257	278.145	415.151	0.710578	chr16	31151671	31151730	-	hs|16p11.2	ENST00000268281	146547	NM_173502	GO:0005737|GO:0004252|GO:0006508|GO:0005578|GO:0008233|GO:0005576	NM_173502	NM_173502	THC2477817	Hs.256632	protease, serine, 36	Homo sapiens protease, serine, 36 (PRSS36), mRNA [NM_173502]
148	A_24_P226755	TOX	2329	3	down	-1.49238	63.7253	95.1022	0.276878	chr8	59718522	59718581	-	hs|8q12.1	ENST00000361421	9760	NM_014729	GO:0005634|GO:0003677	NM_014729	NM_014729	THC2504557	Hs.491805	thymocyte selection-associated high mobility group box	Homo sapiens thymocyte selection-associated high mobility group box (TOX), mRNA [NM_014729]
149	A_23_P34433	ZCCHC11	657	0	down	-1.49168	1666.93	2486.52	0.40835	chr1	52889164	52889223	-	hs|1p32.3	ENST00000466440	23318	NM_001009881	GO:0005515|GO:0005730|GO:0016779|GO:0031123|GO:0032088|GO:0005634|GO:0031047|GO:0001816|GO:0003676|GO:0050265|GO:0046872|GO:0010587|GO:0010586|GO:0005737|GO:0031054|GO:0019827|GO:0071044|GO:0031664|GO:0008270|GO:0016740	NM_001009881	NM_001009881	THC2533885	Hs.655407	zinc finger, CCHC domain containing 11	Homo sapiens zinc finger, CCHC domain containing 11 (ZCCHC11), transcript variant 1, mRNA [NM_001009881]
150	A_23_P431252	KBTBD8	2821	2	down	-1.49131	63.696	94.9903	0.230131	chr3	67061173	67061232	+	hs|3p14.1	ENST00000295568	84541	NM_032505		NM_032505	NM_032505	THC2601908	Hs.116665	kelch repeat and BTB (POZ) domain containing 8	Homo sapiens kelch repeat and BTB (POZ) domain containing 8 (KBTBD8), mRNA [NM_032505]
151	A_23_P385063	DNAJB6	1341	1	down	-1.49113	4525.4	6747.94	0.105448	chr7	157209570	157209629	+	hs|7q36.3	ENST00000452797	10049	NM_058246	GO:0005515|GO:0006986|GO:0048471|GO:0060710|GO:0045109|GO:0051087|GO:0005730|GO:0005634|GO:0032781|GO:0003677|GO:0005737|GO:0006457|GO:0031072|GO:0051082|GO:0043154|GO:0045892|GO:0001671	NM_058246	NM_058246	THC2492084	Hs.593923	DnaJ (Hsp40) homolog, subfamily B, member 6	Homo sapiens DnaJ (Hsp40) homolog, subfamily B, member 6 (DNAJB6), transcript variant 1, mRNA [NM_058246]
152	A_23_P8083	LY6G6C	448	0	down	-1.49053	19.2829	28.7417	0.378124	chr6	31686549	31686608	-	hs|6p21.33	ENST00000375819	80740	NM_025261	GO:0005886|GO:0031225	NM_025261	NM_025261	THC2477928	Hs.241586	lymphocyte antigen 6 complex, locus G6C	Homo sapiens lymphocyte antigen 6 complex, locus G6C (LY6G6C), mRNA [NM_025261]
153	A_24_P253713		1359	0	down	-1.48933	17.2299	25.661	0.444731	chr17	75425322	75425381	+	hs|17q25.3	ENST00000422783		AK022252		ENST00000422783		THC2482920			Homo sapiens cDNA FLJ12190 fis, clone MAMMA1000842. [AK022252]
154	A_23_P6963	UBE2E1	710	0	down	-1.48927	350.512	522.007	0.333587	chr3	23930634	23930693	+	hs|3p24.2	ENST00000467766	7324	NM_003341	GO:0005515|GO:0007094|GO:0006511|GO:0004842|GO:0016567|GO:0033523|GO:0016874|GO:0000151|GO:0005634|GO:0031145|GO:0005829|GO:0000166|GO:0042296|GO:0000209|GO:0016881|GO:0032020|GO:0051437|GO:0051436|GO:0005524|GO:0051439|GO:0000075|GO:0005654|GO:0000278|GO:0070936|GO:0010390	NM_003341	NM_003341	THC2691851	Hs.164853	ubiquitin-conjugating enzyme E2E 1	Homo sapiens ubiquitin-conjugating enzyme E2E 1 (UBE2E1), transcript variant 1, mRNA [NM_003341]
155	A_23_P348992	MYSM1	5258	0	down	-1.48831	47.8394	71.1999	0.608016	chr1	59120834	59120893	-	hs|1p32.1	ENST00000493821	114803	NM_001085487	GO:0016578|GO:0004843|GO:0003713|GO:0005634|GO:0003677|GO:0046872|GO:0042393|GO:0006508|GO:0016585|GO:0008233|GO:0004221|GO:0045893|GO:0008237|GO:0016568	NM_001085487	NM_001085487	THC2496507	Hs.477495	Myb-like, SWIRM and MPN domains 1	Homo sapiens Myb-like, SWIRM and MPN domains 1 (MYSM1), mRNA [NM_001085487]
156	A_24_P113725	SOX3	733	1	down	-1.487	2421.55	3600.85	0.688845	chrX	139586024	139586083	-	hs|Xq27.1	ENST00000370536	6658	NM_005634	GO:0006355|GO:0001106|GO:0021983|GO:0048515|GO:0005634|GO:0007275|GO:0000122|GO:0007417|GO:0021854|GO:0000979|GO:0003677|GO:0007530|GO:0007423|GO:0045665|GO:0060324|GO:0009887|GO:0030900	NM_005634	NM_005634	THC2478286	Hs.157429	SRY (sex determining region Y)-box 3	Homo sapiens SRY (sex determining region Y)-box 3 (SOX3), mRNA [NM_005634]
157	A_32_P222961	SPIN4	2842	1	down	-1.48694	267.998	398.496	0.424928	chrX	62567116	62567175	-	hs|Xq11.1	ENST00000374884	139886	NM_001012968	GO:0007276	NM_001012968	NM_001012968	THC2601023	Hs.612782	spindlin family, member 4	Homo sapiens spindlin family, member 4 (SPIN4), mRNA [NM_001012968]
158	A_23_P215491	CCL24	131	0	down	-1.4864	633.09	941.024	0.655516	chr7	75442682	75442741	-	hs|7q11.23	ENST00000416943	6369	NM_002991	GO:0008009|GO:0007165|GO:0006955|GO:0030335|GO:0006954|GO:0030838|GO:0006935|GO:0001938|GO:0007267|GO:0005576|GO:0032855|GO:0005615	NM_002991	NM_002991	THC2624663	Hs.247838	chemokine (C-C motif) ligand 24	Homo sapiens chemokine (C-C motif) ligand 24 (CCL24), mRNA [NM_002991]
159	A_23_P401675	MARVELD2	881	2	down	-1.48411	13.1453	19.5091	0.23301	chr5	68739750	68739809	+	hs|5q13.2	ENST00000454295	153562	AK055094	GO:0030054|GO:0005886|GO:0007605|GO:0016021|GO:0005923	ENST00000454295		THC2474514	Hs.726520	MARVEL domain containing 2	MARVEL domain containing 2 [Source:HGNC Symbol;Acc:26401] [ENST00000454295]
160	A_24_P62668	SERTAD4	3918	1	down	-1.48324	135.127	200.427	0.247074	chr1	210419157	210419216	+	hs|1q32.2	ENST00000367012	56256	AK021425		ENST00000367012		THC2655362	Hs.600545	SERTA domain containing 4	SERTA domain containing 4 [Source:HGNC Symbol;Acc:25236] [ENST00000367012]
161	A_23_P141555	TBX21	753	0	down	-1.48215	177.154	262.568	0.432514	chr17	45823389	45823448	+	hs|17q21.32	ENST00000177694	30009	NM_013351	GO:0006355|GO:0003700|GO:0044212|GO:0050776|GO:0043025|GO:0007275|GO:0005634|GO:0072676|GO:0045893|GO:0009615|GO:0048304|GO:0003677	NM_013351	NM_013351	THC2476029	Hs.272409	T-box 21	Homo sapiens T-box 21 (TBX21), mRNA [NM_013351]
162	A_23_P40588	HSCB	337	0	down	-1.48089	1124.8	1665.71	0.456867	chr22	29141953	29147244	+	hs|22q12.1	ENST00000483861	150274	NM_172002	GO:0005739|GO:0005515|GO:0003674|GO:0005737|GO:0016226|GO:0006457|GO:0031072|GO:0051087|GO:0046872	NM_172002	NM_172002	THC2474051	Hs.632780	HscB iron-sulfur cluster co-chaperone homolog (E. coli)	Homo sapiens HscB iron-sulfur cluster co-chaperone homolog (E. coli) (HSCB), mRNA [NM_172002]
163	A_24_P111096	PFKFB3	2630	0	down	-1.48078	77.1104	114.184	0.711564	chr10	6274896	6274955	+	hs|10p15.1	ENST00000379785	5209	NM_004566	GO:0005975|GO:0003824|GO:0005524|GO:0006096|GO:0005829|GO:0000166|GO:0016787|GO:0004331|GO:0016301|GO:0006006|GO:0006003|GO:0003873|GO:0016740	NM_004566	NM_004566	THC2677305	Hs.195471	6-phosphofructo-2-kinase/fructose-2,6-biphosphatase 3	Homo sapiens 6-phosphofructo-2-kinase/fructose-2,6-biphosphatase 3 (PFKFB3), transcript variant 1, mRNA [NM_004566]
164	A_23_P72568	SNX4	1149	0	down	-1.47973	1984.42	2936.4	0.0283537	chr3	125165833	125165892	-	hs|3q21.2	ENST00000251775	8723	NM_003794	GO:0005515|GO:0005737|GO:0007154|GO:0016020|GO:0031901|GO:0032456|GO:0005868|GO:0035091|GO:0015031|GO:0008289|GO:0006897|GO:0005768	NM_003794	NM_003794	THC2468392	Hs.507243	sorting nexin 4	Homo sapiens sorting nexin 4 (SNX4), mRNA [NM_003794]
165	A_24_P123601	DDR1	1598	0	down	-1.47954	4037.86	5974.19	0.464876	chr6	30867869	30867928	+	hs|6p21.33	ENST00000376575	780	NM_013993	GO:0005515|GO:0008285|GO:0005886|GO:0007566|GO:0031100|GO:0018108|GO:0005576|GO:0001558|GO:0005524|GO:0043583|GO:0016323|GO:0004672|GO:0000166|GO:0005887|GO:0001952|GO:0043588|GO:0004872|GO:0004714|GO:0007155|GO:0007169|GO:0060749|GO:0060444|GO:0016772	NM_013993	NM_013993	THC2473922	Hs.631988	discoidin domain receptor tyrosine kinase 1	Homo sapiens discoidin domain receptor tyrosine kinase 1 (DDR1), transcript variant 2, mRNA [NM_013993]
166	A_24_P348885	CYB561D1	4665	0	down	-1.47923	386.721	572.051	0.738163	chr1	110040601	110040660	+	hs|1p13.3	ENST00000420578	284613	NM_182580	GO:0016020|GO:0006810|GO:0016021|GO:0022900|GO:0046872	NM_182580	NM_182580	THC2492311	Hs.514682	cytochrome b-561 domain containing 1	Homo sapiens cytochrome b-561 domain containing 1 (CYB561D1), transcript variant 2, mRNA [NM_182580]
167	A_24_P937405	PRSS23	2434	1	down	-1.47733	104.355	154.166	0.597647	chr11	86522062	86522121	+	hs|11q14.2	ENST00000280258	11098	NM_007173	GO:0004252|GO:0006508|GO:0008233|GO:0005634|GO:0005576	NM_007173	NM_007173	THC2469793	Hs.728981	protease, serine, 23	Homo sapiens protease, serine, 23 (PRSS23), mRNA [NM_007173]
168	A_23_P134484	CALCR	1869	0	down	-1.47647	21.861	32.2772	0.284033	chr7	93054069	93054128	-	hs|7q21.3	ENST00000421592	799	NM_001742	GO:0004948|GO:0032841|GO:0005886|GO:0045762|GO:0051384|GO:0007202|GO:0007204|GO:0007190|GO:0005887|GO:0004872|GO:0004871|GO:0007189|GO:0016021	NM_001742	NM_001742	THC2490632	Hs.489127	calcitonin receptor	Homo sapiens calcitonin receptor (CALCR), transcript variant 2, mRNA [NM_001742]
169	A_24_P192434	TERF1	1615	0	down	-1.47587	374.722	553.043	0.460947	chr8	73959665	73959724	+	hs|8q21.11	ENST00000276602	7013	NM_017489	GO:0051974|GO:0005515|GO:0008017|GO:0007094|GO:0010521|GO:0010834|GO:0005634|GO:0042803|GO:0032211|GO:0005737|GO:0003691|GO:0000723|GO:0000086|GO:0032214|GO:0051260|GO:0005856|GO:0000783|GO:0031116|GO:0000781|GO:0006355|GO:0046982|GO:0005694|GO:0006919|GO:0008301|GO:0042493|GO:0042162|GO:0005819|GO:0045840|GO:0006917|GO:0003677|GO:0008656|GO:0001309|GO:0045931|GO:0007049|GO:0007067|GO:0005654|GO:…	NM_017489	NM_017489	THC2476661	Hs.442707	telomeric repeat binding factor (NIMA-interacting) 1	Homo sapiens telomeric repeat binding factor (NIMA-interacting) 1 (TERF1), transcript variant 1, mRNA [NM_017489]
170	A_23_P319583	RIMS3	5838	5	down	-1.47414	1396.73	2058.99	0.00657506	chr1	41086569	41086628	-	hs|1p34.2	ENST00000372684	9783	NM_014747	GO:0030054|GO:0017156|GO:0006836|GO:0045202	NM_014747	NM_014747	THC2620142	Hs.654808	regulating synaptic membrane exocytosis 3	Homo sapiens regulating synaptic membrane exocytosis 3 (RIMS3), mRNA [NM_014747]
171	A_32_P129669	FRMPD3	1878	0	down	-1.47375	33.7761	49.7776	0.358032	chrX	106848038	106848097	+	hs|Xq22.3	ENST00000439554	84443	XM_042978	GO:0005856	XM_042978	XM_042978	THC2648260	Hs.496546	FERM and PDZ domain containing 3	PREDICTED: Homo sapiens FERM and PDZ domain containing 3 (FRMPD3), mRNA [XM_042978]
172	A_23_P48217	APOLD1	3811	4	down	-1.47226	406.821	598.949	0.358074	chr12	12944179	12944238	+	hs|12p13.1	ENST00000326765	81575	NM_030817	GO:0001666|GO:0005886|GO:0006869|GO:0042157|GO:0042118|GO:0007275|GO:0005576|GO:0016021|GO:0001525|GO:0030154|GO:0045601|GO:0008289	NM_030817	NM_030817	THC2550006	Hs.23388	apolipoprotein L domain containing 1	Homo sapiens apolipoprotein L domain containing 1 (APOLD1), transcript variant 2, mRNA [NM_030817]
173	A_23_P131139	DIRC1	451	0	down	-1.47197	511.743	753.272	0.718058	chr2	189599277	189599336	-	hs|2q32.2	ENST00000308100	116093	NM_052952		NM_052952	NM_052952	THC2479514	Hs.470892	disrupted in renal carcinoma 1	Homo sapiens disrupted in renal carcinoma 1 (DIRC1), mRNA [NM_052952]
174	A_23_P46936	EGR2	1211	0	down	-1.47175	310.046	456.308	0.0083464	chr10	64571850	64571909	-	hs|10q21.3	ENST00000411732	1959	NM_000399	GO:0005515|GO:0003700|GO:0044212|GO:0006366|GO:0005634|GO:0046872|GO:0005622|GO:0014037|GO:0005737|GO:0021660|GO:0030278|GO:0048168|GO:0045944|GO:0035284|GO:0006611|GO:0007611|GO:0045444|GO:0031625|GO:0001102|GO:0032868|GO:0006355|GO:0042552|GO:0021569|GO:0003677|GO:0021666|GO:0008045|GO:0007420|GO:0003682|GO:0007422|GO:0007622|GO:0008270|GO:0045893|GO:0021612	NM_000399	NM_000399	NP650156	Hs.1395	early growth response 2	Homo sapiens early growth response 2 (EGR2), transcript variant 1, mRNA [NM_000399]
175	A_23_P207037	CD300A	668	0	down	-1.47145	12.5807	18.5119	0.281976	chr17	72477870	72477929	+	hs|17q25.1	ENST00000310828	11314	NM_007261	GO:0005886|GO:0004872|GO:0016021|GO:0007155	NM_007261	NM_007261	NP072729	Hs.9688	CD300a molecule	Homo sapiens CD300a molecule (CD300A), mRNA [NM_007261]
176	A_32_P516342	ANKRD33	416	0	down	-1.47066	43.6152	64.1429	0.342736	chr12	52284985	52285044	+	hs|12q13.13	ENST00000548383	341405	NM_182608		NM_182608	NM_182608	NP1159358	Hs.433492	ankyrin repeat domain 33	Homo sapiens ankyrin repeat domain 33 (ANKRD33), transcript variant 2, mRNA [NM_182608]
177	A_23_P40847	CHST2	549	0	down	-1.47025	172.587	253.746	0.496198	chr3	142841583	142841642	+	hs|3q24	ENST00000309575	9435	NM_004267	GO:0005802|GO:0006790|GO:0005794|GO:0005975|GO:0031228|GO:0006044|GO:0007275|GO:0006954|GO:0016020|GO:0008146|GO:0001517|GO:0016021|GO:0016740	NM_004267	NM_004267	THC2463433	Hs.8786	carbohydrate (N-acetylglucosamine-6-O) sulfotransferase 2	Homo sapiens carbohydrate (N-acetylglucosamine-6-O) sulfotransferase 2 (CHST2), mRNA [NM_004267]
178	A_23_P320095	CSDC2	1771	0	down	-1.469	319.583	469.468	0.143581	chr22	41971300	41971359	+	hs|22q13.2	ENST00000306149	27254	NM_014460	GO:0006397|GO:0006355|GO:0005737|GO:0006398|GO:0003723|GO:0005634|GO:0003677	NM_014460	NM_014460	THC2483633	Hs.310893	cold shock domain containing C2, RNA binding	Homo sapiens cold shock domain containing C2, RNA binding (CSDC2), mRNA [NM_014460]
179	A_32_P155811	CD2AP	3031	1	down	-1.46767	197.495	289.857	0.461996	chr6	47594826	47594885	+	hs|6p12.3	ENST00000359314	23607	NM_012120	GO:0005515|GO:0017124|GO:0005886|GO:0005730|GO:0015629|GO:0001726|GO:0006930|GO:0007165|GO:0005737|GO:0007049|GO:0007067|GO:0031941|GO:0006461|GO:0005200|GO:0051301	NM_012120	NM_012120	THC2626182	Hs.485518	CD2-associated protein	Homo sapiens CD2-associated protein (CD2AP), mRNA [NM_012120]
180	A_32_P102778	ZNF626	4056	0	down	-1.46749	228.574	335.43	0.742083	chr19	20807030	20807089	-	hs|19p12	ENST00000305570	199777	NM_001076675	GO:0005622|GO:0006355|GO:0008270|GO:0005634|GO:0003676|GO:0003677|GO:0046872	NM_001076675	NM_001076675	THC2479970	Hs.657001	zinc finger protein 626	Homo sapiens zinc finger protein 626 (ZNF626), transcript variant 1, mRNA [NM_001076675]
181	A_23_P67555	APBA3	253	0	down	-1.46681	45.7425	67.0957	0.332561	chr19	3750858	3750917	-	hs|19p13.3	ENST00000316757	9546	NM_004886	GO:0035556|GO:0005622|GO:0005515|GO:0001540|GO:0016020|GO:0015031|GO:0001701	NM_004886	NM_004886	THC2470396	Hs.465607	amyloid beta (A4) precursor protein-binding, family A, member 3	Homo sapiens amyloid beta (A4) precursor protein-binding, family A, member 3 (APBA3), mRNA [NM_004886]
182	A_23_P52161	NUAK2	1391	0	down	-1.4666	129.311	189.648	0.546398	chr1	205271417	205271476	-	hs|1q32.1	ENST00000367157	81788	NM_030952	GO:0005515|GO:0043066|GO:0030036|GO:0000287|GO:0000166|GO:0004674|GO:0006468|GO:0042149|GO:0005524	NM_030952	NM_030952	THC2517506	Hs.497512	NUAK family, SNF1-like kinase, 2	Homo sapiens NUAK family, SNF1-like kinase, 2 (NUAK2), mRNA [NM_030952]
183	A_23_P26294	TPSG1	134	0	down	-1.46512	11423.8	16737.2	0.6773	chr16	1271680	1271739	-	hs|16p13.3	ENST00000234798	25823	NM_012467	GO:0016020|GO:0004252|GO:0005887|GO:0006508|GO:0008236|GO:0008233	NM_012467	NM_012467	THC2478934	Hs.592076	tryptase gamma 1	Homo sapiens tryptase gamma 1 (TPSG1), mRNA [NM_012467]
184	A_24_P605190	PGGT1B	1572	2	down	-1.46466	553.904	811.279	0.0846776	chr5	114547046	114547105	-	hs|5q22.3	ENST00000419445	5229	NM_005023	GO:0042277|GO:0008284|GO:0018344|GO:0019840|GO:0045787|GO:0046872|GO:0004659|GO:0004662|GO:0008144|GO:0008270|GO:0034097|GO:0005953|GO:0016740	NM_005023	NM_005023	THC2615064	Hs.254006	protein geranylgeranyltransferase type I, beta subunit	Homo sapiens protein geranylgeranyltransferase type I, beta subunit (PGGT1B), mRNA [NM_005023]
185	A_24_P47467	TMEM109	1276	0	down	-1.46346	3613.4	5288.06	0.577677	chr11	60690854	60690913	+	hs|11q12.2	ENST00000227525	79073	NM_024092	GO:0005640|GO:0008150|GO:0003674|GO:0031965|GO:0005737|GO:0016020|GO:0005730|GO:0033017|GO:0005634|GO:0016021	NM_024092	NM_024092	THC2469061	Hs.13662	transmembrane protein 109	Homo sapiens transmembrane protein 109 (TMEM109), mRNA [NM_024092]
186	A_24_P303480	RAB32	360	1	down	-1.46289	1582.59	2315.16	0.422952	chr6	146875650	146875709	+	hs|6q24.3	ENST00000367495	10981	NM_006834	GO:0005739|GO:0000166|GO:0007264|GO:0015031|GO:0005525	NM_006834	NM_006834	THC2677787	Hs.287714	RAB32, member RAS oncogene family	Homo sapiens RAB32, member RAS oncogene family (RAB32), mRNA [NM_006834]
187	A_23_P60753		273	0	down	-1.46112	66520.9	97195	0.537544	chr12	132428555	132428614	+	hs|12q24.33					THC2721409		THC2721409
188	A_23_P101407	C3	47	0	down	-1.46071	19.3111	28.2078	0.360714	chr19	6679177	6679434	-	hs|19p13.3	ENST00000467528	718	NM_000064	GO:0005515|GO:0004866|GO:0005102|GO:0001970|GO:0005576|GO:0010575|GO:0005615|GO:0045766|GO:0006957|GO:0006956|GO:0007165|GO:0050766|GO:0006955|GO:0006954|GO:0007186|GO:0045087|GO:0050776|GO:0006958|GO:0001798	NM_000064	NM_000064	THC2470003	Hs.529053	complement component 3	Homo sapiens complement component 3 (C3), mRNA [NM_000064]
189	A_23_P404481	S1PR1	1385	0	down	-1.46061	74.2084	108.39	0.442571	chr1	101706321	101706380	+	hs|1p21.2	ENST00000424264	1901	NM_001400	GO:0030335|GO:0046625|GO:0005886|GO:0004930|GO:0001525|GO:0019226|GO:0048661|GO:0007193|GO:0030155|GO:0050927|GO:0051497|GO:0032320|GO:0007186|GO:0007420|GO:0051482|GO:0045944|GO:0030182|GO:0004872|GO:0045446|GO:0004871|GO:0016021|GO:0007155|GO:0009897	NM_001400	NM_001400	THC2490408	Hs.154210	sphingosine-1-phosphate receptor 1	Homo sapiens sphingosine-1-phosphate receptor 1 (S1PR1), mRNA [NM_001400]
190	A_24_P322025	CREBBP	2661	0	down	-1.45824	435.273	634.733	0.563175	chr16	3776932	3776991	-	hs|16p13.3	ENST00000262367	1387	NM_004380	GO:0005515|GO:0010467|GO:0003700|GO:0033261|GO:0008283|GO:0046332|GO:0005634|GO:0018076|GO:0042975|GO:0046872|GO:0002039|GO:0005737|GO:0045944|GO:0044419|GO:0000123|GO:0004871|GO:0044255|GO:0004402|GO:0001666|GO:0006355|GO:0016573|GO:0003713|GO:0042592|GO:0007165|GO:0016604|GO:0051577|GO:0006461|GO:0045087|GO:0005654|GO:0008270|GO:0016407|GO:0045893|GO:0016740|GO:0008134	NM_004380	NM_004380	THC2466257	Hs.459759	CREB binding protein	Homo sapiens CREB binding protein (CREBBP), transcript variant 1, mRNA [NM_004380]
191	A_23_P3413	OTUD7A	2191	0	down	-1.45822	95.3357	139.021	0.346049	chr15	31775620	31775679	-	hs|15q13.3	ENST00000382902	161725	NM_130901	GO:0005737|GO:0006508|GO:0008270|GO:0008233|GO:0005634|GO:0008234|GO:0003677|GO:0046872	NM_130901	NM_130901	THC2490145	Hs.355236	OTU domain containing 7A	Homo sapiens OTU domain containing 7A (OTUD7A), mRNA [NM_130901]
192	A_32_P542928	ZNF789	106	0	down	-1.458	125.609	183.139	0.416414	chr7	99085172	99085231	+	hs|7q22.1		285989	AK131429	GO:0005622|GO:0006355|GO:0008270|GO:0005634|GO:0003677|GO:0046872	AK131429			Hs.440384	zinc finger protein 789	Homo sapiens cDNA FLJ16554 fis, clone SPLEN2016135. [AK131429]
193	A_24_P341863	LYNX1	3970	2	down	-1.45637	24.1675	35.1969	0.634838	chr8	143857020	143857079	-	hs|8q24.3	ENST00000520131	66004	NM_023946	GO:0005886|GO:0005576|GO:0031225	NM_023946	NM_023946	THC2613764	Hs.158665	Ly6/neurotoxin 1	Homo sapiens Ly6/neurotoxin 1 (LYNX1), transcript variant 1, mRNA [NM_023946]
194	A_23_P53668	NFYB	2657	1	down	-1.45614	1130.03	1645.48	0.326286	chr12	104511885	104511944	-	hs|12q23.3	ENST00000240055	4801	NM_006166	GO:0043565|GO:0005622|GO:0005515|GO:0006355|GO:0016602|GO:0003700|GO:0070491|GO:0005634|GO:0045893|GO:0003677	NM_006166	NM_006166	THC2521875	Hs.84928	nuclear transcription factor Y, beta	Homo sapiens nuclear transcription factor Y, beta (NFYB), mRNA [NM_006166]
195	A_23_P399078	TIMP3	3694	1	down	-1.45602	300.49	437.52	0.043927	chr22	33258540	33258599	+	hs|22q12.3	ENST00000266085	7078	NM_000362	GO:0004857|GO:0005515|GO:0014070|GO:0043627|GO:0051045|GO:0007568|GO:0005576|GO:0042246|GO:0007417|GO:0046872|GO:0005604|GO:0009612|GO:0051593|GO:0031012|GO:0005737|GO:0008191|GO:0009725|GO:0043200|GO:0007601|GO:0050896	NM_000362	NM_000362	THC2518171	Hs.644633	TIMP metallopeptidase inhibitor 3	Homo sapiens TIMP metallopeptidase inhibitor 3 (TIMP3), mRNA [NM_000362]
196	A_24_P290163		728	0	down	-1.45481	314.552	457.612	0.0881983	chr16	21484406	21484465	-	hs|16p12.2	ENST00000330588		AL834164		ENST00000330588		THC2478974	Hs.552700		Homo sapiens mRNA; cDNA DKFZp547E087 (from clone DKFZp547E087). [AL834164]
197	A_23_P350467	MAPKAPK2	1565	0	down	-1.45375	295.632	429.776	0.594914	chr1	206906082	206906141	+	hs|1q32.1	ENST00000294981	9261	NM_004759	GO:0005515|GO:0035924|GO:0034142|GO:0005634|GO:0007265|GO:0006692|GO:0051403|GO:0005829|GO:0002756|GO:0000187|GO:0005737|GO:0000166|GO:0000165|GO:0002755|GO:0048255|GO:0004871|GO:0034138|GO:0048010|GO:0019370|GO:0048011|GO:0034130|GO:0016070|GO:0016071|GO:0034134|GO:0002224|GO:0005524|GO:0008063|GO:0004672|GO:0004674|GO:0045087|GO:0005654|GO:0006468	NM_004759	NM_004759	THC2499006	Hs.643566	mitogen-activated protein kinase-activated protein kinase 2	Homo sapiens mitogen-activated protein kinase-activated protein kinase 2 (MAPKAPK2), transcript variant 1, mRNA [NM_004759]
198	A_23_P149707	DLGAP3	647	0	down	-1.4535	2210.22	3212.56	0.434305	chr1	35331193	35331252	-	hs|1p34.3	ENST00000235180	58512	NM_001080418	GO:0005515|GO:0030054|GO:0001540|GO:0043197|GO:0005886|GO:0045211|GO:0019904|GO:0043025|GO:0007267|GO:0045202|GO:0014069|GO:0019717	NM_001080418	NM_001080418	THC2623198	Hs.436393	discs, large (Drosophila) homolog-associated protein 3	Homo sapiens discs, large (Drosophila) homolog-associated protein 3 (DLGAP3), mRNA [NM_001080418]
199	A_32_P42574	C1orf198	2733	3	down	-1.44949	6820.84	9886.76	0.00613878	chr1	230972945	230973004	-	hs|1q42.2	ENST00000366663	84886	NM_032800		NM_032800	NM_032800	THC2468585	Hs.520494	chromosome 1 open reading frame 198	Homo sapiens chromosome 1 open reading frame 198 (C1orf198), transcript variant 1, mRNA [NM_032800]
200	A_24_P725630	RNPS1	848	1	down	-1.44667	607.152	878.347	0.074772	chr16	2314600	2314659	-	hs|16p13.3	ENST00000301730	10921	NM_006711	GO:0008380|GO:0005515|GO:0010467|GO:0006369|GO:0016070|GO:0006366|GO:0016071|GO:0003723|GO:0031124|GO:0005634|GO:0006351|GO:0005829|GO:0005737|GO:0006406|GO:0016607|GO:0000166|GO:0000184|GO:0000398|GO:0005654|GO:0003730|GO:0035145	NM_006711	NM_006711	THC2504796	Hs.355643	RNA binding protein S1, serine-rich domain	Homo sapiens RNA binding protein S1, serine-rich domain (RNPS1), transcript variant 1, mRNA [NM_006711]
201	A_24_P175612	SFXN2	1429	0	down	-1.44575	499.587	722.279	0.339562	chr10	104498374	104498433	+	hs|10q24.32	ENST00000459894	118980	NM_178858	GO:0005739|GO:0016020|GO:0008324|GO:0005743|GO:0016021|GO:0055085|GO:0055072	NM_178858	NM_178858	THC2463159	Hs.44070	sideroflexin 2	Homo sapiens sideroflexin 2 (SFXN2), mRNA [NM_178858]
202	A_23_P132595	VGLL4	2486	2	down	-1.44435	5061.32	7310.35	0.00980748	chr3	11597959	11598018	-	hs|3p25.3	ENST00000273038	9686	NM_014667	GO:0006355|GO:0005730|GO:0005634	NM_014667	NM_014667	THC2468933	Hs.38032	vestigial like 4 (Drosophila)	Homo sapiens vestigial like 4 (Drosophila) (VGLL4), transcript variant 2, mRNA [NM_014667]
203	A_23_P413285	CC2D2A	132	0	down	-1.44381	142.347	205.521	0.719056	chr4	15601242	15601301	+	hs|4p15.32	ENST00000514039	57545	NM_001080522	GO:0005929|GO:0005737|GO:0060271|GO:0030030|GO:0005932|GO:0005856	NM_001080522	NM_001080522	THC2492903	Hs.590928	coiled-coil and C2 domain containing 2A	Homo sapiens coiled-coil and C2 domain containing 2A (CC2D2A), transcript variant 1, mRNA [NM_001080522]
204	A_23_P118002	UQCRC2	489	0	down	-1.44262	10555.8	15228	0.279865	chr16	21994578	21994637	+	hs|16p12.2	ENST00000268379	7385	NM_003366	GO:0070469|GO:0005743|GO:0005750|GO:0003824|GO:0032403|GO:0046872|GO:0006119|GO:0005739|GO:0009060|GO:0022904|GO:0016020|GO:0006508|GO:0006810|GO:0008270|GO:0004222	NM_003366	NM_003366	NP1212590	Hs.528803	ubiquinol-cytochrome c reductase core protein II	Homo sapiens ubiquinol-cytochrome c reductase core protein II (UQCRC2), nuclear gene encoding mitochondrial protein, mRNA [NM_003366]
205	A_23_P379794	PIGW	685	0	down	-1.44194	757.794	1092.69	0.565685	chr17	34894368	34894427	+	hs|17q12	ENST00000328396	284098	NM_178517	GO:0006501|GO:0016746|GO:0016020|GO:0005783|GO:0016254|GO:0005789|GO:0016021|GO:0044267|GO:0043687	NM_178517	NM_178517	THC2476049	Hs.378885	phosphatidylinositol glycan anchor biosynthesis, class W	Homo sapiens phosphatidylinositol glycan anchor biosynthesis, class W (PIGW), mRNA [NM_178517]
206	A_23_P351734	NPHP4	3558	0	down	-1.44004	549.801	791.737	0.595902	chr1	5922889	5922948	-	hs|1p36.31	ENST00000378156	261734	NM_015102	GO:0005515|GO:0005813|GO:0030036|GO:0060041|GO:0007632|GO:0005929|GO:0007165|GO:0005737|GO:0016337|GO:0016020|GO:0005198|GO:0005911|GO:0005923|GO:0005932|GO:0005856	NM_015102	NM_015102	THC2657755	Hs.462348	nephronophthisis 4	Homo sapiens nephronophthisis 4 (NPHP4), mRNA [NM_015102]
207	A_23_P41854	CARD6	908	0	down	-1.43976	80.9362	116.529	0.142275	chr5	40855345	40855404	+	hs|5p13.1	ENST00000254691	84674	NM_032587	GO:0005622|GO:0042981	NM_032587	NM_032587	THC2788663	Hs.200242	caspase recruitment domain family, member 6	Homo sapiens caspase recruitment domain family, member 6 (CARD6), mRNA [NM_032587]
208	A_32_P357301	PPHLN1	2002	0	down	-1.43945	208.837	300.61	0.352336	chr12	42841908	42841967	+	hs|12q12	ENST00000432191	51535	NM_016488	GO:0005737|GO:0031424|GO:0005730|GO:0005634	NM_016488	NM_016488	NP851997	Hs.444157	periphilin 1	Homo sapiens periphilin 1 (PPHLN1), transcript variant 1, mRNA [NM_016488]
209	A_23_P207842	RARA	1417	0	down	-1.43661	75.6943	108.743	0.338434	chr17	38513174	38513233	+	hs|17q21.2	ENST00000394089	5914	NM_001024809	GO:0005515|GO:0010467|GO:0001657|GO:0000790|GO:0003417|GO:0032753|GO:0003700|GO:0032754|GO:0071300|GO:0055012|GO:0003707|GO:0007283|GO:0003708|GO:0043025|GO:0051018|GO:0032355|GO:0032689|GO:0046982|GO:0009986|GO:0003714|GO:0003713|GO:0019904|GO:0032720|GO:0043277|GO:0044323|GO:0071391|GO:0000122|GO:0045787|GO:0031490|GO:0048384|GO:0008270|GO:0005654|GO:0045596|GO:0019899|GO:0045893|GO:0045892|GO:…	NM_001024809	NM_001024809	THC2473007	Hs.654583	retinoic acid receptor, alpha	Homo sapiens retinoic acid receptor, alpha (RARA), transcript variant 2, mRNA [NM_001024809]
210	A_24_P134789	KRTAP10-10	280	0	down	-1.4358	135.97	195.226	0.320263	chr21	46057781	46057840	+	hs|21q22.3	ENST00000380095	353333	NM_181688	GO:0045095	NM_181688	NM_181688	THC2490928	Hs.474001	keratin associated protein 10-10	Homo sapiens keratin associated protein 10-10 (KRTAP10-10), mRNA [NM_181688]
211	A_23_P157580	SDCBP	1119	2	down	-1.43434	6725.83	9647.1	0.486747	chr8	59494885	59494944	+	hs|8q12.1	ENST00000413219	6386	NM_005625	GO:0005137|GO:0030036|GO:0030054|GO:0005886|GO:0005783|GO:0046330|GO:0007268|GO:0005634|GO:0007265|GO:0042803|GO:0005829|GO:0005109|GO:0035556|GO:0006930|GO:0005737|GO:0001948|GO:0005912|GO:0019838|GO:0007411|GO:0006612|GO:0005856|GO:0050839|GO:0008093|GO:0042470|GO:0046982|GO:0005895|GO:0008022|GO:0047485|GO:0046875|GO:0016020|GO:0005789|GO:0045545|GO:0005925|GO:0042327	NM_005625	NM_005625	THC2496824	Hs.200804	syndecan binding protein (syntenin)	Homo sapiens syndecan binding protein (syntenin) (SDCBP), transcript variant 1, mRNA [NM_005625]
212	A_24_P256380	WLS	868	1	down	-1.43379	2838.34	4069.58	0.565535	chr1	68591628	68591687	-	hs|1p31.3	ENST00000262348	79971	NM_024911	GO:0005794|GO:0016020|GO:0000139|GO:0090263|GO:0007275|GO:0004872|GO:0031410|GO:0016021|GO:0004871|GO:0043123|GO:0016055|GO:0030659	NM_024911	NM_024911	THC2714153	Hs.647659	wntless homolog (Drosophila)	Homo sapiens wntless homolog (Drosophila) (WLS), transcript variant 1, mRNA [NM_024911]
213	A_24_P296508	SLC43A2	1232	0	down	-1.43284	381.312	546.357	0.72144	chr17	1477702	1477761	-	hs|17p13.3	ENST00000382147	124935	NM_152346	GO:0034641|GO:0005886|GO:0006865|GO:0016021|GO:0015179|GO:0055085|GO:0006811	NM_152346	NM_152346	THC2462421	Hs.160550	solute carrier family 43, member 2	Homo sapiens solute carrier family 43, member 2 (SLC43A2), mRNA [NM_152346]
214	A_23_P157545	NKX3-1	2528	0	down	-1.43197	130.607	187.025	0.265675	chr8	23536259	23536318	-	hs|8p21.2	ENST00000380871	4824	NM_006167	GO:0005515|GO:0000988|GO:0004882|GO:0003700|GO:0044212|GO:0001756|GO:0050680|GO:0043621|GO:0007507|GO:0005622|GO:0071356|GO:0051781|GO:0010942|GO:0000976|GO:0030331|GO:0014068|GO:0001047|GO:0007275|GO:0008656|GO:0060037|GO:0043280|GO:0060442|GO:0045931|GO:0045930|GO:0071383|GO:0071347|GO:0043491|GO:0045893|GO:0045892|GO:0008134|GO:0060770|GO:0008284|GO:0008285|GO:0042826|GO:0030284|GO:0005634|GO:…	NM_006167	NM_006167	THC2470662	Hs.55999	NK3 homeobox 1	Homo sapiens NK3 homeobox 1 (NKX3-1), mRNA [NM_006167]
215	A_23_P433676	ZNF529	3250	0	down	-1.43113	1268.74	1815.73	0.457225	chr19	37035565	37035624	-	hs|19q13.12	ENST00000334116	57711	NM_020951	GO:0005622|GO:0006355|GO:0008270|GO:0005634|GO:0003677|GO:0046872	NM_020951	NM_020951	THC2489685	Hs.654960	zinc finger protein 529	Homo sapiens zinc finger protein 529 (ZNF529), transcript variant 2, mRNA [NM_020951]
216	A_23_P99853	KIAA1370	821	1	down	-1.43065	1169.55	1673.22	0.165345	chr15	52874099	52874158	-	hs|15q21.2	ENST00000546305	56204	NM_019600		NM_019600	NM_019600	THC2463968	Hs.152385	KIAA1370	Homo sapiens KIAA1370 (KIAA1370), mRNA [NM_019600]
217	A_23_P15182	ARL2BP	1368	0	down	-1.4292	5361.88	7663.19	0.285405	chr16	57287470	57287529	+	hs|16q13	ENST00000219204	23568	NM_012106	GO:0005515|GO:0005813|GO:0042517|GO:0003713|GO:0005819|GO:0030496|GO:0005634|GO:0005739|GO:0005758|GO:0007165|GO:0005083|GO:0005737|GO:0051457|GO:0005856	NM_012106	NM_012106	THC2469942	Hs.632873	ADP-ribosylation factor-like 2 binding protein	Homo sapiens ADP-ribosylation factor-like 2 binding protein (ARL2BP), mRNA [NM_012106]
218	A_23_P104804	ZBTB16	118	0	down	-1.429	117.059	167.277	0.603858	chr11	114117992	114118051	+	hs|11q23.2	ENST00000539918	7704	NM_006006	GO:0005515|GO:0035136|GO:0008285|GO:0051216|GO:0005634|GO:0009952|GO:0045778|GO:0046872|GO:0042803|GO:0042802|GO:0009880|GO:0005622|GO:0045638|GO:0017053|GO:0030099|GO:0032332|GO:0030097|GO:0043065|GO:0001823|GO:0006915|GO:0048133|GO:0007417|GO:0003677|GO:0016604|GO:0016607|GO:0016605|GO:0061036|GO:0035116|GO:0045600|GO:0008270|GO:0045893|GO:0045892	NM_006006	NM_006006	THC2470831	Hs.591945	zinc finger and BTB domain containing 16	Homo sapiens zinc finger and BTB domain containing 16 (ZBTB16), transcript variant 1, mRNA [NM_006006]
219	A_23_P213085	SLC10A7	2506	1	down	-1.42703	63.5549	90.6946	0.141462	chr4	147175879	147175938	-	hs|4q31.22	ENST00000432059	84068	NM_001029998	GO:0016020|GO:0008508|GO:0016021|GO:0006814|GO:0015293|GO:0006811	NM_001029998	NM_001029998	THC2618504	Hs.659209	solute carrier family 10 (sodium/bile acid cotransporter family), member 7	Homo sapiens solute carrier family 10 (sodium/bile acid cotransporter family), member 7 (SLC10A7), transcript variant 2, mRNA [NM_001029998]
220	A_24_P238131	SUSD5	2697	1	down	-1.42665	1301.18	1856.33	0.463319	chr3	33192116	33192175	-	hs|3p22.3	ENST00000309558	26032	NM_015551	GO:0016020|GO:0005540|GO:0005488|GO:0016021|GO:0007155	NM_015551	NM_015551	THC2519097	Hs.196647	sushi domain containing 5	Homo sapiens sushi domain containing 5 (SUSD5), mRNA [NM_015551]
221	A_23_P370588	HOXB8	855	0	down	-1.42494	244.213	347.989	0.241941	chr17	46689835	46689894	-	hs|17q21.32	ENST00000239144	3218	NM_024016	GO:0008344|GO:0006355|GO:0000976|GO:0003700|GO:0048704|GO:0007275|GO:0005634|GO:0007625|GO:0009952|GO:0021516|GO:0019233	NM_024016	NM_024016	THC2473610	Hs.514292	homeobox B8	Homo sapiens homeobox B8 (HOXB8), mRNA [NM_024016]
222	A_23_P17192	RAPGEF4	1123	0	down	-1.42429	18.0005	25.638	0.611696	chr2	173916483	173916542	+	hs|2q31.1	ENST00000538974	11069	NM_007023	GO:0030424|GO:0005886|GO:0008603|GO:0032403|GO:0005829|GO:0014911|GO:0005085|GO:0007507|GO:0016323|GO:0005737|GO:0016324|GO:0030552|GO:0043197|GO:0000166|GO:0017156|GO:0017157|GO:0017016|GO:0005088|GO:0051056|GO:0005952|GO:0005624|GO:0060076|GO:0001917|GO:0006112|GO:0050796|GO:0007186|GO:0007596|GO:0050805|GO:0019933|GO:0050773|GO:0001932|GO:0001750	NM_007023	NM_007023	THC2478796	Hs.470646	Rap guanine nucleotide exchange factor (GEF) 4	Homo sapiens Rap guanine nucleotide exchange factor (GEF) 4 (RAPGEF4), transcript variant 1, mRNA [NM_007023]
223	A_32_P136319	RPL36A	322	0	down	-1.42398	27133.3	38637.3	0.648528	chrX	100650720	100650779	+	hs|Xq22.1	ENST00000553110	6173	NM_021029	GO:0010467|GO:0003735|GO:0016070|GO:0016071|GO:0019083|GO:0019058|GO:0006415|GO:0006412|GO:0005829|GO:0006414|GO:0005622|GO:0005737|GO:0031018|GO:0005840|GO:0016032|GO:0022625|GO:0044267	NM_021029	NM_021029	THC2525241	Hs.432485	ribosomal protein L36a	Homo sapiens ribosomal protein L36a (RPL36A), transcript variant 1, mRNA [NM_021029]
224	A_23_P140527	FOXB1	215	0	down	-1.42392	109.006	155.216	0.256197	chr15	60297908	60297967	+	hs|15q22.2	ENST00000396057	27023	NM_012182	GO:0007389|GO:0021510|GO:0033504|GO:0061379|GO:0003705|GO:0001756|GO:0001655|GO:0005634|GO:0061377|GO:0009790|GO:0061374|GO:0021794|GO:0022029|GO:0051090|GO:0007412|GO:0043524|GO:0061381|GO:0003690|GO:0009888|GO:0005667|GO:0008301|GO:0021855|GO:0021767|GO:0043565|GO:0007595|GO:0007420|GO:0008542|GO:0030901|GO:0061030|GO:0008134	NM_012182	NM_012182	THC2485704	Hs.160375	forkhead box B1	Homo sapiens forkhead box B1 (FOXB1), mRNA [NM_012182]
225	A_23_P303260	STX7	3234	0	down	-1.42374	247.175	351.913	0.3275	chr6	132781165	132781224	-	hs|6q23.2	ENST00000367941	8417	NM_003569	GO:0008333|GO:0006892|GO:0031201|GO:0005765|GO:0032403|GO:0006886|GO:0006906|GO:0005484|GO:0016020|GO:0031901|GO:0000149|GO:0031902|GO:0016021|GO:0005768	NM_003569	NM_003569	THC2468285	Hs.593148	syntaxin 7	Homo sapiens syntaxin 7 (STX7), mRNA [NM_003569]
226	A_32_P166693	HEG1	4942	3	down	-1.42342	546.788	778.308	0.307638	chr3	124684823	124684882	-	hs|3q21.2	ENST00000311127	57493	NM_020733	GO:0030324|GO:0005509|GO:0003281|GO:0005576|GO:0048845|GO:0009791|GO:0060039|GO:0001701|GO:0045216|GO:0003209|GO:0003017|GO:0035264|GO:0016020|GO:0001886|GO:0005911|GO:0016021|GO:0001570|GO:0050878|GO:0001945|GO:0009897	NM_020733	NM_020733	THC2608169	Hs.477420	HEG homolog 1 (zebrafish)	Homo sapiens HEG homolog 1 (zebrafish) (HEG1), mRNA [NM_020733]
227	A_24_P380734	SDC2	2261	2	down	-1.42263	256.315	364.642	0.671232	chr8	97614728	97620593	+	hs|8q22.1	ENST00000546193	6383	NM_002998	GO:0005515|GO:0008092|GO:0001666|GO:0045202|GO:0030165|GO:0008150|GO:0048813|GO:0031000|GO:0016020|GO:0005887|GO:0042060|GO:0043025|GO:0016021	NM_002998	NM_002998	THC2661179	Hs.1501	syndecan 2	Homo sapiens syndecan 2 (SDC2), mRNA [NM_002998]
228	A_23_P258151	FGD5	1221	0	down	-1.42226	18.1864	25.8659	0.696223	chr3	14975949	14976008	+	hs|3p25.1		152273	NM_152536	GO:0005794|GO:0030036|GO:0031267|GO:0035023|GO:0008360|GO:0001726|GO:0046872|GO:0030027|GO:0043088|GO:0005085|GO:0005622|GO:0005737|GO:0007010|GO:0046847|GO:0005089|GO:0005856	NM_152536	NM_152536	THC2678294	Hs.412406	FYVE, RhoGEF and PH domain containing 5	Homo sapiens FYVE, RhoGEF and PH domain containing 5 (FGD5), mRNA [NM_152536]
229	A_24_P212389	MSRB3	3576	2	down	-1.4221	530.368	754.234	0.50431	chr12	65858731	65858790	+	hs|12q14.3	ENST00000355192	253827	NM_001031679	GO:0005739|GO:0008113|GO:0005783|GO:0030091|GO:0016491|GO:0008270|GO:0000318|GO:0046872	NM_001031679	NM_001031679	THC2571089	Hs.339024	methionine sulfoxide reductase B3	Homo sapiens methionine sulfoxide reductase B3 (MSRB3), nuclear gene encoding mitochondrial protein, transcript variant 2, mRNA [NM_001031679]
230	A_24_P313109	UFM1	2222	0	down	-1.42126	169.72	241.217	0.362259	chr13	38936027	38936086	+	hs|13q13.3	ENST00000379641	51569	NM_016617	GO:0005737|GO:0071569|GO:0005634	NM_016617	NM_016617	THC2745800	Hs.727566	ubiquitin-fold modifier 1	Homo sapiens ubiquitin-fold modifier 1 (UFM1), mRNA [NM_016617]
231	A_23_P214812	SIRT5	982	0	down	-1.42092	836.821	1189.05	0.109116	chr6	13612328	13612387	+	hs|6p23	ENST00000359782	23408	NM_012241	GO:0006471|GO:0005739|GO:0005758|GO:0006342|GO:0016787|GO:0005759|GO:0070403|GO:0008270|GO:0006476|GO:0046872|GO:0003950	NM_012241	NM_012241	THC2486010	Hs.567431	sirtuin 5	Homo sapiens sirtuin 5 (SIRT5), transcript variant 1, mRNA [NM_012241]
232	A_24_P182764	ATG4B	1649	0	down	-1.42072	2098.5	2981.39	0.3142	chr2	242613194	242613253	+	hs|2q37.3	ENST00000475693	23192	NM_178326	GO:0005515|GO:0005737|GO:0006914|GO:0006508|GO:0008233|GO:0008234|GO:0015031|GO:0000045	NM_178326	NM_178326	THC2469330	Hs.283610	ATG4 autophagy related 4 homolog B (S. cerevisiae)	Homo sapiens ATG4 autophagy related 4 homolog B (S. cerevisiae) (ATG4B), transcript variant 2, mRNA [NM_178326]
233	A_23_P217135	ZNF275	5153	4	down	-1.41993	457.537	649.672	0.028835	chrX	152616825	152616884	+	hs|Xq28	ENST00000421401	10838	NM_001080485	GO:0005622|GO:0006355|GO:0008270|GO:0005634|GO:0003677|GO:0046872	NM_001080485	NM_001080485	THC2607766	Hs.348963	zinc finger protein 275	Homo sapiens zinc finger protein 275 (ZNF275), mRNA [NM_001080485]
234	A_23_P375147	RC3H2	5067	6	down	-1.41813	620.367	879.758	0.392148	chr9	125607067	125607126	-	hs|9q33.2	ENST00000373670	54542	AK125196	GO:0008150|GO:0048471|GO:0005737|GO:0016020|GO:0009986|GO:0005624|GO:0008270|GO:0003676|GO:0003677|GO:0046872|GO:0012505	ENST00000373670		THC2644233	Hs.709775	ring finger and CCCH-type domains 2	ring finger and CCCH-type domains 2 [Source:HGNC Symbol;Acc:21461] [ENST00000373670]
235	A_23_P143102		615	2	down	-1.41782	19.3438	27.426	0.248392	chr2	74362220	74362279	+	hs|2p13.1	ENST00000401851		BC004960		ENST00000401851		THC2485182			Homo sapiens hypothetical protein MGC10955, mRNA (cDNA clone IMAGE:3632495). [BC004960]
236	A_24_P370946	CYR61	920	1	down	-1.41774	3719.47	5273.25	0.67455	chr1	86048444	86048503	+	hs|1p22.3	ENST00000536321	3491	NM_001554	GO:0044319|GO:0060710|GO:0060591|GO:0008283|GO:0003181|GO:0010811|GO:0003281|GO:0002041|GO:0009653|GO:0001558|GO:0030513|GO:0006935|GO:0030198|GO:0045944|GO:0045860|GO:0060716|GO:0033690|GO:0070372|GO:0008201|GO:0005520|GO:0003278|GO:0043066|GO:2000304|GO:0030335|GO:0060413|GO:0072593|GO:0050840|GO:0010518|GO:0005576|GO:0043280|GO:0045669|GO:0005178|GO:0061036|GO:0001934	NM_001554	NM_001554	THC2542844	Hs.8867	cysteine-rich, angiogenic inducer, 61	Homo sapiens cysteine-rich, angiogenic inducer, 61 (CYR61), mRNA [NM_001554]
237	A_23_P56404	EN1	745	1	down	-1.4171	50.2444	71.2014	0.373983	chr2	119600278	119600337	-	hs|2q14.2	ENST00000295206	2019	NM_001426	GO:0003700|GO:0005634|GO:0007275|GO:0009954|GO:0009953|GO:0009653|GO:0043565|GO:0001501|GO:0048666|GO:0045944|GO:0043473|GO:0030917|GO:0030901|GO:0035115|GO:0030902	NM_001426	NM_001426	THC2751874	Hs.271977	engrailed homeobox 1	Homo sapiens engrailed homeobox 1 (EN1), mRNA [NM_001426]
238	A_23_P415633	SGK494	577	0	down	-1.41499	99.6241	140.968	0.168016	chr17	26935154	26935213	-	hs|17q11.2	ENST00000301037	124923	NM_001174103	GO:0000166|GO:0004674|GO:0005524	NM_001174103	NM_001174103	THC2759341	Hs.729077	uncharacterized serine/threonine-protein kinase SgK494	Homo sapiens uncharacterized serine/threonine-protein kinase SgK494 (SGK494), mRNA [NM_001174103]
239	A_23_P129903	TRIM16L	362	0	down	-1.41488	584.209	826.589	0.315394	chr17	18638903	18638962	+	hs|17p11.2	ENST00000395902	147166	NM_001037330	GO:0005737	NM_001037330	NM_001037330	THC2466189	Hs.164324	tripartite motif containing 16-like	Homo sapiens tripartite motif containing 16-like (TRIM16L), mRNA [NM_001037330]
240	A_23_P50825	ZNF714	6419	1	down	-1.41477	354.152	501.045	0.519942	chr19	21300269	21300328	+	hs|19p12	ENST00000343332	148206	NM_182515	GO:0005622|GO:0006355|GO:0008270|GO:0005634|GO:0003677|GO:0046872	NM_182515	NM_182515	THC2523783	Hs.729186	zinc finger protein 714	Homo sapiens zinc finger protein 714 (ZNF714), mRNA [NM_182515]
241	A_24_P818268		1430	0	down	-1.41433	24.8365	35.1271	0.140297	chr15	74357534	74357593	+	hs|15q24.1
242	A_23_P62099	MAGEC2	521	0	down	-1.41201	66.6094	94.0535	0.435997	chrX	141290323	141290382	-	hs|Xq27.2	ENST00000247452	51438	NM_016249	GO:0005737|GO:0005634	NM_016249	NM_016249	THC2470479	Hs.123536	melanoma antigen family C, 2	Homo sapiens melanoma antigen family C, 2 (MAGEC2), mRNA [NM_016249]
243	A_23_P202658	GSTP1	83	0	down	-1.41184	17.7247	25.0245	0.445066	chr11	67354050	67354109	+	hs|11q13.2	ENST00000476137	2950	NM_000852	GO:0005515|GO:0006805|GO:0071460|GO:0032691|GO:0006749|GO:0033591|GO:0071638|GO:0019207|GO:0005622|GO:0060547|GO:0031667|GO:0070373|GO:0070372|GO:0032355|GO:0070026|GO:0043124|GO:0032869|GO:0009636|GO:0032720|GO:0007417|GO:0002674|GO:0004364|GO:0010804|GO:0071385|GO:0009890|GO:0043234|GO:0000302|GO:0005886|GO:0045471|GO:0031100|GO:0048147|GO:0005634|GO:0032872|GO:0032873|GO:0005829|GO:0043409|GO:…	NM_000852	NM_000852	THC2465395	Hs.523836	glutathione S-transferase pi 1	Homo sapiens glutathione S-transferase pi 1 (GSTP1), mRNA [NM_000852]
244	A_24_P20795	IRX4	542	0	down	-1.41175	64.9653	91.7148	0.113838	chr5	1878334	1878393	-	hs|5p15.33	ENST00000513692	50805	NM_016358	GO:0043565|GO:0007507|GO:0003700|GO:0005634|GO:0048561	NM_016358	NM_016358	THC2478120	Hs.196927	iroquois homeobox 4	Homo sapiens iroquois homeobox 4 (IRX4), mRNA [NM_016358]
245	A_23_P206177	SNAP23	1583	1	down	-1.40899	873.745	1231.1	0.120144	chr15	42823894	42823953	+	hs|15q15.2	ENST00000349777	8773	NM_003825	GO:0005515|GO:0005792|GO:0030054|GO:0005794|GO:0005886|GO:0042581|GO:0005730|GO:0006892|GO:0045202|GO:0042582|GO:0005634|GO:0031410|GO:0006887|GO:0015031|GO:0006903|GO:0006944|GO:0001950|GO:0019717|GO:0016044	NM_003825	NM_003825	THC2573204	Hs.728237	synaptosomal-associated protein, 23kDa	Homo sapiens synaptosomal-associated protein, 23kDa (SNAP23), transcript variant 1, mRNA [NM_003825]
246	A_23_P76450	PHLDA1	4672	1	down	-1.40796	2341.97	3297.39	0.746566	chr12	76423403	76423462	-	hs|12q21.2	ENST00000266671	22822	NM_007350	GO:0005515|GO:0005737|GO:0005886|GO:0045210|GO:0005730|GO:0006915|GO:0005634|GO:0031410|GO:0006917|GO:0030659	NM_007350	NM_007350	THC2466276	Hs.602085	pleckstrin homology-like domain, family A, member 1	Homo sapiens pleckstrin homology-like domain, family A, member 1 (PHLDA1), mRNA [NM_007350]
247	A_24_P318457	E2F4	795	0	down	-1.40711	2551.04	3589.58	0.553306	chr16	67232686	67232745	+	hs|16q22.1	ENST00000379378	1874	NM_001950	GO:0005515|GO:0005667|GO:0008361|GO:0006355|GO:0003700|GO:0008015|GO:0019904|GO:0005634|GO:0003677|GO:0006884|GO:0042384|GO:0007049|GO:0000083|GO:0042127|GO:0002064|GO:0009887|GO:0008134	NM_001950	NM_001950	THC2603098	Hs.108371	E2F transcription factor 4, p107/p130-binding	Homo sapiens E2F transcription factor 4, p107/p130-binding (E2F4), mRNA [NM_001950]
248	A_23_P156632	PGBD1	265	0	down	-1.40562	55.7963	78.4282	0.404776	chr6	28269645	28269704	+	hs|6p22.1	ENST00000405948	84547	NM_032507	GO:0003700|GO:0016020|GO:0016032|GO:0005634|GO:0005044	NM_032507	NM_032507	THC2633018	Hs.144527	piggyBac transposable element derived 1	Homo sapiens piggyBac transposable element derived 1 (PGBD1), transcript variant 2, mRNA [NM_032507]
249	A_23_P60166	DEPTOR	1214	1	down	-1.40507	24.6325	34.6104	0.150896	chr8	121062582	121062641	+	hs|8q24.12	ENST00000286234	64798	NM_022783	GO:0035556|GO:0005622|GO:0005515|GO:0045792|GO:0032007|GO:0042981|GO:0006469	NM_022783	NM_022783	THC2462458	Hs.112981	DEP domain containing MTOR-interacting protein	Homo sapiens DEP domain containing MTOR-interacting protein (DEPTOR), mRNA [NM_022783]
250	A_32_P459242	LOC389199	314	0	down	-1.40438	32.4621	45.5894	0.192808	chr4	7941033	7941092	+	hs|4p16.1	ENST00000429019	389199	XR_112616		XR_112616	XR_112616		Hs.529369	uncharacterized LOC389199	PREDICTED: Homo sapiens hypothetical LOC389199 (LOC389199), miscRNA [XR_112616]
251	A_32_P430695	C3orf35	748	0	down	-1.40424	56.5729	79.4418	0.416007	chr3	37458802	37458861	+	hs|3p22.2	ENST00000452017	339883	NM_178339	GO:0016020|GO:0016021	NM_178339	NM_178339	NP805976	Hs.475945	chromosome 3 open reading frame 35	Homo sapiens chromosome 3 open reading frame 35 (C3orf35), transcript variant B, mRNA [NM_178339]
252	A_24_P111242	SVIP	1065	1	down	-1.40417	73.5828	103.323	0.607208	chr11	22843677	22843736	-	hs|11p14.3	ENST00000354193	258010	NM_148893	GO:0005794|GO:0005886|GO:0000139|GO:0005783|GO:0030868	NM_148893	NM_148893	THC2462647	Hs.349096	small VCP/p97-interacting protein	Homo sapiens small VCP/p97-interacting protein (SVIP), mRNA [NM_148893]
253	A_23_P69670	CNO	797	0	down	-1.40359	1657.33	2326.21	0.300442	chr4	6719061	6719120	+	hs|4p16.1	ENST00000320776	55330	NM_018366	GO:0005737|GO:0032438|GO:0006892|GO:0016044|GO:0005829	NM_018366	NM_018366	THC2463840	Hs.7570	cappuccino homolog (mouse)	Homo sapiens cappuccino homolog (mouse) (CNO), mRNA [NM_018366]
254	A_23_P80449	THRB	5724	1	down	-1.40307	43.8251	61.4897	0.572516	chr3	24164489	24164548	-	hs|3p24.2	ENST00000416420	7068	NM_000461	GO:0005515|GO:0034339|GO:0010467|GO:0006355|GO:0003700|GO:0003714|GO:0007605|GO:0008016|GO:0003707|GO:0005634|GO:0000122|GO:0003677|GO:0046872|GO:0006351|GO:0043565|GO:0045944|GO:0008050|GO:0009887|GO:0008270|GO:0004872|GO:0005654|GO:0007621|GO:0019899|GO:0004887	NM_000461	NM_000461	THC2479277	Hs.187861	thyroid hormone receptor, beta	Homo sapiens thyroid hormone receptor, beta (erythroblastic leukemia viral (v-erb-a) oncogene homolog 2, avian) (THRB), transcript variant 1, mRNA [NM_000461]
255	A_23_P400081	MTHFR	4950	1	down	-1.40227	617.001	865.202	0.557308	chr1	11846936	11846995	-	hs|1p36.22	ENST00000376590	4524	NM_005957	GO:0004489|GO:0006520|GO:0006766|GO:0008015|GO:0016491|GO:0009086|GO:0006767|GO:0046655|GO:0005829	NM_005957	NM_005957	THC2474042	Hs.214142	methylenetetrahydrofolate reductase (NAD(P)H)	Homo sapiens methylenetetrahydrofolate reductase (NAD(P)H) (MTHFR), mRNA [NM_005957]
256	A_24_P225679	IRS1	1231	0	down	-1.40146	716.691	1004.41	0.402911	chr2	227600148	227600207	-	hs|2q36.3	ENST00000305123	3667	NM_005544	GO:0005515|GO:0008286|GO:0010468|GO:0034504|GO:0008284|GO:0005886|GO:0005159|GO:0005158|GO:0043434|GO:0030879|GO:0005634|GO:0051291|GO:0005829|GO:0010907|GO:0005737|GO:0043552|GO:0046326|GO:0005899|GO:0005080|GO:0005068|GO:0004871|GO:0046676|GO:0042169|GO:0032868|GO:0005792|GO:0048011|GO:0032869|GO:0030335|GO:0045725|GO:0048015|GO:0046627|GO:0070094|GO:0090275|GO:0046628|GO:0002053|GO:0042593|GO:…	NM_005544	NM_005544	THC2463213	Hs.471508	insulin receptor substrate 1	Homo sapiens insulin receptor substrate 1 (IRS1), mRNA [NM_005544]
257	A_24_P374943	CXADR	4408	1	down	-1.40071	428.912	600.781	0.594545	chr21	18924177	18924236	+	hs|21q21.1	ENST00000400165	1525	NM_001338	GO:0005515|GO:0060044|GO:0043005|GO:0031594|GO:0030054|GO:0005886|GO:0008013|GO:0005634|GO:0030175|GO:0050900|GO:0005615|GO:0042802|GO:0030426|GO:0007507|GO:0016323|GO:0051607|GO:0005737|GO:0005912|GO:0010669|GO:0014704|GO:0005911|GO:0044419|GO:0004872|GO:0007155|GO:0061338|GO:0050839|GO:0071253|GO:0070633|GO:0007157|GO:0008354|GO:0031532|GO:0001669|GO:0030593|GO:0005102|GO:0005576|GO:0030165|GO:…	NM_001338	NM_001338	THC2495340	Hs.634837	coxsackie virus and adenovirus receptor	Homo sapiens coxsackie virus and adenovirus receptor (CXADR), transcript variant 1, mRNA [NM_001338]
258	A_23_P68910	SSTR3	2308	0	down	-1.4007	24.7372	34.6493	0.0763613	chr22	37602858	37602917	-	hs|22q13.1	ENST00000402501	6753	NM_001051	GO:0008285|GO:0005886|GO:0004930|GO:0007267|GO:0031513|GO:0021549|GO:0007283|GO:0071385|GO:0004994|GO:0005737|GO:0042594|GO:0005887|GO:0007187|GO:0071392|GO:0004872|GO:0030900|GO:0004871|GO:0008628	NM_001051	NM_001051	THC2477463	Hs.225995	somatostatin receptor 3	Homo sapiens somatostatin receptor 3 (SSTR3), mRNA [NM_001051]
259	A_23_P85209	IL13RA2	105	0	down	-1.40057	35.2744	49.4041	0.544256	chrX	114238591	114238650	-	hs|Xq23	ENST00000243213	3598	NM_000640	GO:0007165|GO:0004896|GO:0016020|GO:0019221|GO:0005625|GO:0004872|GO:0016021|GO:0004871|GO:0005615	NM_000640	NM_000640	THC2472481	Hs.336046	interleukin 13 receptor, alpha 2	Homo sapiens interleukin 13 receptor, alpha 2 (IL13RA2), mRNA [NM_000640]
260	A_23_P108463	WDR35	3298	1	down	-1.39918	543.876	760.983	0.10054	chr2	20113857	20113916	-	hs|2p24.1	ENST00000414212	57539	NM_001006657	GO:0042384|GO:0005929|GO:0005813|GO:0005737|GO:0030030|GO:0005932|GO:0035085|GO:0005856	NM_001006657	NM_001006657	THC2601078	Hs.205427	WD repeat domain 35	Homo sapiens WD repeat domain 35 (WDR35), transcript variant 1, mRNA [NM_001006657]
261	A_23_P139704	DUSP6	1192	0	down	-1.39833	13951	19508	0.475282	chr12	89742144	89742203	-	hs|12q21.33	ENST00000279488	1848	NM_001946	GO:0014070|GO:0034142|GO:0042663|GO:0060420|GO:0051409|GO:0009953|GO:0051403|GO:0030154|GO:0035335|GO:0005829|GO:0000188|GO:0002756|GO:0005737|GO:0002755|GO:0070373|GO:0034138|GO:0004725|GO:0017017|GO:0048011|GO:0034130|GO:0043065|GO:0034134|GO:0042493|GO:0070848|GO:0002224|GO:0008063|GO:0016787|GO:0040036|GO:0045087|GO:0001933|GO:0005654	NM_001946	NM_001946	THC2470070	Hs.298654	dual specificity phosphatase 6	Homo sapiens dual specificity phosphatase 6 (DUSP6), transcript variant 1, mRNA [NM_001946]
262	A_23_P44643	ANAPC7	666	0	down	-1.39755	1156.1	1615.7	0.502822	chr12	110813991	110815226	-	hs|12q24.11	ENST00000450008	51434	NM_016238	GO:0007094|GO:0019903|GO:0051437|GO:0005634|GO:0051436|GO:0031145|GO:0051439|GO:0005829|GO:0007067|GO:0070979|GO:0005488|GO:0005680|GO:0000075|GO:0005654|GO:0000278|GO:0051301	NM_016238	NM_016238	THC2492570	Hs.719935	anaphase promoting complex subunit 7	Homo sapiens anaphase promoting complex subunit 7 (ANAPC7), transcript variant 1, mRNA [NM_016238]
263	A_23_P369654	EFR3B	2637	0	down	-1.39699	33.3645	46.61	0.560031	chr2	25370215	25370274	+	hs|2p23.3	ENST00000401432	22979	AB023170	GO:0005488	AB023170				EFR3 homolog B (S. cerevisiae)	Homo sapiens mRNA for KIAA0953 protein, partial cds. [AB023170]
264	A_24_P96780	CENPF	794	0	down	-1.39693	245.11	342.401	0.384541	chr1	214826239	214826298	+	hs|1q41	ENST00000391896	1063	NM_016343	GO:0005515|GO:0000236|GO:0007094|GO:0048471|GO:0008283|GO:0005634|GO:0005635|GO:0015031|GO:0042803|GO:0030154|GO:0016363|GO:0005829|GO:0000085|GO:0005737|GO:0051382|GO:0007059|GO:0000087|GO:0016202|GO:0005856|GO:0000785|GO:0051310|GO:0005694|GO:0042493|GO:0010389|GO:0005819|GO:0030496|GO:0007275|GO:0008022|GO:0006260|GO:0000940|GO:0000922|GO:0045502|GO:0007517|GO:0003682|GO:0000776|GO:0000278|GO:…	NM_016343	NM_016343	THC2485218	Hs.497741	centromere protein F, 350/400kDa (mitosin)	Homo sapiens centromere protein F, 350/400kDa (mitosin) (CENPF), mRNA [NM_016343]
265	A_24_P752279		5001	3	down	-1.39638	121.179	169.212	0.350945	chr16	2321223	2321282	-	hs|16p13.3
266	A_23_P159956	MID2	4564	0	down	-1.39621	86.0832	120.19	0.573765	chrX	107170282	107170341	+	hs|Xq22.3	ENST00000262843	11043	NM_012216	GO:0005622|GO:0008150|GO:0003674|GO:0005813|GO:0005737|GO:0016874|GO:0005874|GO:0008270|GO:0005856|GO:0046872	NM_012216	NM_012216	THC2474768	Hs.12256	midline 2	Homo sapiens midline 2 (MID2), transcript variant 1, mRNA [NM_012216]
267	A_23_P80594	PLCL2	690	1	down	-1.39544	53.5651	74.7469	0.249608	chr3	17131469	17131528	+	hs|3p24.3	ENST00000432376	23228	NM_015184	GO:0035556|GO:0006629|GO:0005737|GO:0004435|GO:0005509|GO:0004871	NM_015184	NM_015184	THC2464943	Hs.202010	phospholipase C-like 2	Homo sapiens phospholipase C-like 2 (PLCL2), transcript variant 2, mRNA [NM_015184]
268	A_23_P115118	BMP8B	3237	1	down	-1.39535	17084.3	23838.6	0.603137	chr1	40254033	40254092	-	hs|1p34.2	ENST00000397360	656	NM_001720	GO:0001501|GO:0001503|GO:0051216|GO:0007275|GO:0005576|GO:0040007|GO:0008083|GO:0005615|GO:0005125|GO:0030154	NM_001720	NM_001720	NP1474451	Hs.664022	bone morphogenetic protein 8b	Homo sapiens bone morphogenetic protein 8b (BMP8B), mRNA [NM_001720]
269	A_23_P503010	SLC24A4	2623	1	down	-1.39518	26.6395	37.1669	0.183906	chr14	92962507	92962566	+	hs|14q32.12	ENST00000532405	123041	NM_153646	GO:0015297|GO:0005886|GO:0006816|GO:0016021|GO:0006814|GO:0055085|GO:0006813|GO:0015293|GO:0006811	NM_153646	NM_153646	NP1159531	Hs.385530	solute carrier family 24 (sodium/potassium/calcium exchanger), member 4	Homo sapiens solute carrier family 24 (sodium/potassium/calcium exchanger), member 4 (SLC24A4), transcript variant 1, mRNA [NM_153646]
270	A_23_P120103	KCNS3	477	0	down	-1.39419	41.0866	57.2826	0.677532	chr2	18114112	18114171	+	hs|2p24.2	ENST00000403915	3790	NM_002252	GO:0005251|GO:0005244|GO:0005794|GO:0005886|GO:0007268|GO:0015459|GO:0055085|GO:0043231|GO:0005737|GO:0006112|GO:0050796|GO:0008076|GO:0016021|GO:0006813|GO:0006811	NM_002252	NM_002252	THC2464656	Hs.414489	potassium voltage-gated channel, delayed-rectifier, subfamily S, member 3	Homo sapiens potassium voltage-gated channel, delayed-rectifier, subfamily S, member 3 (KCNS3), mRNA [NM_002252]
271	A_23_P346357	ZFP41	3831	0	down	-1.39406	39.4761	55.0319	0.189276	chr8	144332387	144332446	+	hs|8q24.3	ENST00000522452	286128	NM_173832	GO:0005622|GO:0006355|GO:0008270|GO:0007275|GO:0005634|GO:0007283|GO:0003677|GO:0046872|GO:0030154	NM_173832	NM_173832	NP1277065	Hs.668016	zinc finger protein 41 homolog (mouse)	Homo sapiens zinc finger protein 41 homolog (mouse) (ZFP41), mRNA [NM_173832]
272	A_23_P258221	ABCC5	4368	1	down	-1.39385	4623.02	6443.78	0.227672	chr3	183637742	183637801	-	hs|3q27.1	ENST00000437205	10057	NM_005688	GO:0032868|GO:0048471|GO:0005624|GO:0042626|GO:0055085|GO:0005524|GO:0000166|GO:0016020|GO:0005887|GO:0006810|GO:0015711|GO:0032496|GO:0008514|GO:0016021|GO:0016887	NM_005688	NM_005688	NP086323	Hs.728765	ATP-binding cassette, sub-family C (CFTR/MRP), member 5	Homo sapiens ATP-binding cassette, sub-family C (CFTR/MRP), member 5 (ABCC5), transcript variant 1, mRNA [NM_005688]
273	A_32_P145159		3270	1	down	-1.39231	808.784	1126.08	0.310189	chr6	170106364	170106423	+	hs|6q27
274	A_24_P348326	IL27RA	924	0	down	-1.39184	4888.01	6803.35	0.504321	chr19	14163966	14164025	+	hs|19p13.12	ENST00000263379	9466	NM_004843	GO:0048302|GO:0032729|GO:0006955|GO:0016020|GO:0002829|GO:0050830|GO:0005887|GO:0002827|GO:0004872|GO:0045509|GO:0007166|GO:0004888	NM_004843	NM_004843	THC2471213	Hs.132781	interleukin 27 receptor, alpha	Homo sapiens interleukin 27 receptor, alpha (IL27RA), mRNA [NM_004843]
275	A_32_P188850		1292	0	down	-1.39142	34.4814	47.9779	0.355374	chr19	49834874	49834933	-	hs|19q13.33	ENST00000358234		AK097351		ENST00000358234		THC2536530	Hs.660609		Uncharacterized proteincDNA FLJ40032 fis, clone STOMA2009256 [Source:UniProtKB/TrEMBL;Acc:Q8N843] [ENST00000358234]
276	A_24_P134356	BTBD3	2943	3	down	-1.39084	1686.2	2345.24	0.0162284	chr20	11906389	11906448	+	hs|20p12.2	ENST00000378226	22903	NM_014962		NM_014962	NM_014962	THC2778557	Hs.709366	BTB (POZ) domain containing 3	Homo sapiens BTB (POZ) domain containing 3 (BTBD3), transcript variant 1, mRNA [NM_014962]
277	A_23_P156880	ENPP1	4644	1	down	-1.39082	28.9587	40.2764	0.576973	chr6	132211871	132211930	+	hs|6q23.2	ENST00000513998	5167	NM_006208	GO:0005515|GO:0030308|GO:0050427|GO:0005886|GO:0045599|GO:0005158|GO:0004551|GO:0006767|GO:0009143|GO:0006796|GO:0006091|GO:0005615|GO:0046872|GO:0042803|GO:0031953|GO:0016323|GO:0006955|GO:0004528|GO:0030730|GO:0046325|GO:0005044|GO:0032869|GO:0030500|GO:0009986|GO:0046627|GO:0050656|GO:0003676|GO:0031214|GO:0005524|GO:0045719|GO:0030505|GO:0016787|GO:0047429|GO:0006766|GO:0030643|GO:0030247|GO:…	NM_006208	NM_006208	THC2463531	Hs.527295	ectonucleotide pyrophosphatase/phosphodiesterase 1	Homo sapiens ectonucleotide pyrophosphatase/phosphodiesterase 1 (ENPP1), mRNA [NM_006208]
278	A_24_P535256	INHBA	4536	0	down	-1.38966	52.4975	72.9537	0.675368	chr7	41725213	41725272	-	hs|7p14.1	ENST00000242208	3624	AK001903	GO:0005515|GO:0042541|GO:0030308|GO:0042701|GO:0030154|GO:0042802|GO:0071397|GO:0045077|GO:0001942|GO:0046982|GO:0046882|GO:0006952|GO:0046881|GO:0046880|GO:0045786|GO:0032925|GO:0005125|GO:0045650|GO:0005179|GO:0045648|GO:0045893|GO:0040007|GO:0008083|GO:0060279|GO:0045578|GO:0008285|GO:0007267|GO:0071372|GO:0000082|GO:0001541|GO:0002244|GO:0045944|GO:0061029|GO:0042476|GO:0060021|GO:0007050|GO:…	ENST00000242208		THC2637030	Hs.28792	inhibin, beta A	inhibin, beta A [Source:HGNC Symbol;Acc:6066] [ENST00000242208]
279	A_23_P97652	GPR153	1992	0	down	-1.3894	7604.36	10565.5	0.516286	chr1	6309586	6309645	-	hs|1p36.31	ENST00000377893	387509	NM_207370	GO:0005886|GO:0004930|GO:0004872|GO:0016021|GO:0004871	NM_207370	NM_207370	THC2479329	Hs.531581	G protein-coupled receptor 153	Homo sapiens G protein-coupled receptor 153 (GPR153), mRNA [NM_207370]
280	A_24_P63642	T	1008	2	down	-1.38936	38.5374	53.5423	0.281781	chr6	166574363	166574422	-	hs|6q27	ENST00000366871	6862	NM_003181	GO:0022414|GO:0006355|GO:0008284|GO:0003700|GO:0090009|GO:0023019|GO:0001756|GO:0035121|GO:0001839|GO:0001843|GO:0005634|GO:0007275|GO:0030509|GO:0060395|GO:0043565|GO:0007165|GO:0005737|GO:0045944|GO:0007498|GO:0030903|GO:0008595|GO:0060070|GO:0001570	NM_003181	NM_003181	THC2481447	Hs.389457	T, brachyury homolog (mouse)	Homo sapiens T, brachyury homolog (mouse) (T), mRNA [NM_003181]
281	A_23_P137470	SIPA1L2	1159	1	down	-1.38882	21.9325	30.4603	0.14425	chr1	232534516	232534575	-	hs|1q42.2	ENST00000308942	57568	NM_020808	GO:0005622|GO:0051056|GO:0005096	NM_020808	NM_020808	THC2481922	Hs.268774	signal-induced proliferation-associated 1 like 2	Homo sapiens signal-induced proliferation-associated 1 like 2 (SIPA1L2), mRNA [NM_020808]
282	A_24_P39508	CMTM3	1255	1	down	-1.38793	820.278	1138.49	0.578514	chr16	66643800	66643859	+	hs|16q21	ENST00000361909	123920	NM_144601	GO:0016020|GO:0006935|GO:0016021|GO:0005615|GO:0005125	NM_144601	NM_144601	NP1194506	Hs.298198	CKLF-like MARVEL transmembrane domain containing 3	Homo sapiens CKLF-like MARVEL transmembrane domain containing 3 (CMTM3), transcript variant 1, mRNA [NM_144601]
283	A_23_P127385	MYBPC3	337	0	down	-1.38646	21.5897	29.9332	0.376946	chr11	47353164	47353223	-	hs|11p11.2	ENST00000399249	4607	NM_000256	GO:0005863|GO:0030049|GO:0055010|GO:0006942|GO:0003779|GO:0032781|GO:0060048|GO:0030017|GO:0046872|GO:0005829|GO:0031432|GO:0032971|GO:0003007|GO:0014705|GO:0017022|GO:0007155|GO:0008307|GO:0031672|GO:0001671|GO:0032036	NM_000256	NM_000256	THC2783036	Hs.524906	myosin binding protein C, cardiac	Homo sapiens myosin binding protein C, cardiac (MYBPC3), mRNA [NM_000256]
284	A_24_P149844	ABI1	1966	0	down	-1.38609	383.818	532.007	0.130374	chr10	27037575	27037634	-	hs|10p12.1	ENST00000376140	10006	NM_005470	GO:0005515|GO:0008092|GO:0030054|GO:0008285|GO:0005783|GO:0001756|GO:0045202|GO:0006928|GO:0018108|GO:0005625|GO:0005634|GO:0030175|GO:0030027|GO:0030426|GO:0005829|GO:0005622|GO:0005737|GO:0030296|GO:0008154|GO:0019717|GO:0005856|GO:0007169	NM_005470	NM_005470	THC2642049	Hs.508148	abl-interactor 1	Homo sapiens abl-interactor 1 (ABI1), transcript variant 1, mRNA [NM_005470]
285	A_23_P108492	MARS2	1198	1	down	-1.38462	18.853	26.1043	0.420369	chr2	198571975	198572034	+	hs|2q33.1	ENST00000499940	92935	NM_138395	GO:0005739|GO:0010467|GO:0005737|GO:0000166|GO:0006431|GO:0016874|GO:0005759|GO:0004825|GO:0005524|GO:0006418	NM_138395	NM_138395	THC2471280	Hs.116602	methionyl-tRNA synthetase 2, mitochondrial	Homo sapiens methionyl-tRNA synthetase 2, mitochondrial (MARS2), nuclear gene encoding mitochondrial protein, mRNA [NM_138395]
286	A_23_P90696	TRIB2	1936	0	down	-1.38417	19.5375	27.0432	0.329794	chr2	12882306	12882365	+	hs|2p24.3	ENST00000155926	28951	NM_021643	GO:0045599|GO:0032436|GO:0005730|GO:0005634|GO:0005524|GO:0005737|GO:0004672|GO:0043405|GO:0000166|GO:0004860|GO:0055106|GO:0006468|GO:0006469|GO:0045081|GO:0005856|GO:0031625|GO:0008134|GO:0016772	NM_021643	NM_021643	THC2469107	Hs.467751	tribbles homolog 2 (Drosophila)	Homo sapiens tribbles homolog 2 (Drosophila) (TRIB2), transcript variant 1, mRNA [NM_021643]
287	A_24_P318160	NAV3	2493	1	down	-1.38342	1608.59	2225.35	0.361339	chr12	78605539	78605598	+	hs|12q21.2	ENST00000397909	89795	NM_014903	GO:0005640|GO:0017111|GO:0016020|GO:0000166|GO:0005634|GO:0005524	NM_014903	NM_014903	NP843482	Hs.655301	neuron navigator 3	Homo sapiens neuron navigator 3 (NAV3), mRNA [NM_014903]
288	A_23_P11984	SLC6A9	1062	1	down	-1.38325	21.1523	29.2588	0.35933	chr1	44466499	44466646	-	hs|1p34.1	ENST00000537678	6536	NM_201649	GO:0015375|GO:0005886|GO:0005887|GO:0005328|GO:0006865|GO:0006836|GO:0006810|GO:0005624|GO:0055085|GO:0015293	NM_201649	NM_201649	THC2487350	Hs.442590	solute carrier family 6 (neurotransmitter transporter, glycine), member 9	Homo sapiens solute carrier family 6 (neurotransmitter transporter, glycine), member 9 (SLC6A9), transcript variant 2, mRNA [NM_201649]
289	A_23_P109452	CHEK2	1468	0	down	-1.38306	702.352	971.392	0.429058	chr22	29085145	29090020	-	hs|22q12.1	ENST00000402731	11200	NM_001005735	GO:0005515|GO:0005634|GO:0046872|GO:0042803|GO:0006302|GO:0046777|GO:0000166|GO:0000086|GO:0090307|GO:0044257|GO:0010332|GO:0072428|GO:0006355|GO:0000781|GO:0008630|GO:0019901|GO:0042176|GO:0006915|GO:0005524|GO:0006974|GO:0006975|GO:0042770|GO:0007049|GO:0004674|GO:0016605|GO:0000075|GO:0005654|GO:0000077|GO:0090399|GO:0045893|GO:0051301	NM_001005735	NM_001005735	NP1074463	Hs.291363	checkpoint kinase 2	Homo sapiens CHK2 checkpoint homolog (S. pombe) (CHEK2), transcript variant 3, mRNA [NM_001005735]
290	A_23_P3177	KCNK13	852	0	down	-1.38296	27.5425	38.0901	0.00020776	chr14	90651697	90651756	+	hs|14q32.11	ENST00000282146	56659	NM_022054	GO:0005244|GO:0005886|GO:0007268|GO:0005267|GO:0016021|GO:0006813|GO:0071805|GO:0006811	NM_022054	NM_022054	THC2479474	Hs.510191	potassium channel, subfamily K, member 13	Homo sapiens potassium channel, subfamily K, member 13 (KCNK13), mRNA [NM_022054]
291	A_23_P17998	HES1	499	0	down	-1.38291	2594.36	3587.77	0.720057	chr3	193856176	193856235	+	hs|3q29	ENST00000232424	3280	NM_005524	GO:0071820|GO:0005515|GO:0007389|GO:0003700|GO:0061106|GO:0021555|GO:0000981|GO:0021558|GO:0045598|GO:0021557|GO:0046331|GO:0048844|GO:0048538|GO:0003281|GO:0021861|GO:0042803|GO:0007224|GO:0005622|GO:0061009|GO:0007219|GO:0000122|GO:0001701|GO:0060037|GO:0001889|GO:0045608|GO:0045165|GO:0043388|GO:0045892|GO:0008134|GO:0021984|GO:0008284|GO:0042668|GO:0042826|GO:0030324|GO:0007262|GO:0005634|GO:…	NM_005524	NM_005524	NP835010	Hs.250666	hairy and enhancer of split 1, (Drosophila)	Homo sapiens hairy and enhancer of split 1, (Drosophila) (HES1), mRNA [NM_005524]
292	A_23_P354074	LYST	1899	1	down	-1.38287	158.055	218.57	0.0254379	chr1	235824377	235824436	-	hs|1q42.3	ENST00000389793	1130	NM_000081	GO:0005515|GO:0030595|GO:0032438|GO:0042267|GO:0042832|GO:0015031|GO:0005737|GO:0032510|GO:0051607|GO:0015630|GO:0043473|GO:0033364|GO:0042742	NM_000081	NM_000081	THC2461960	Hs.532411	lysosomal trafficking regulator	Homo sapiens lysosomal trafficking regulator (LYST), mRNA [NM_000081]
293	A_23_P125033	KCNAB3	1243	0	down	-1.38269	40.6546	56.2128	0.49107	chr17	7825940	7825999	-	hs|17p13.1	ENST00000303790	9196		GO:0005737|GO:0005244|GO:0005886|GO:0005249|GO:0015459|GO:0007268|GO:0016021|GO:0055085|GO:0006813|GO:0006811	ENST00000303790		THC2493066		potassium voltage-gated channel, shaker-related subfamily, beta member 3	potassium voltage-gated channel, shaker-related subfamily, beta member 3 [Source:HGNC Symbol;Acc:6230] [ENST00000303790]
294	A_24_P823684	HSP90AB1	285	0	down	-1.38228	9156.62	12657	0.615262	chr6	44219211	44219270	+	hs|6p21.1	ENST00000371556	3326	NM_007355	GO:0005515|GO:0006986|GO:0009651|GO:0032435|GO:0002218|GO:0031526|GO:0045429|GO:0005829|GO:0060334|GO:0005739|GO:0005622|GO:0016323|GO:0005737|GO:0016324|GO:0060338|GO:0000166|GO:0008180|GO:0006457|GO:0007411|GO:0030235|GO:0042470|GO:0030911|GO:0032564|GO:0006950|GO:0005625|GO:0001890|GO:0005525|GO:0005524|GO:0002135|GO:0002134|GO:0071407|GO:0004674|GO:0045087|GO:0051082	NM_007355	NM_007355	NP1202704	Hs.509736	heat shock protein 90kDa alpha (cytosolic), class B member 1	Homo sapiens heat shock protein 90kDa alpha (cytosolic), class B member 1 (HSP90AB1), mRNA [NM_007355]
295	A_23_P41054	PTPRG	4306	0	down	-1.3812	220.694	304.822	0.403733	chr3	62279218	62279277	+	hs|3p14.2	ENST00000474889	5793	NM_002841	GO:0016787|GO:0016020|GO:0005887|GO:0005001|GO:0007169|GO:0035335|GO:0004725|GO:0042802	NM_002841	NM_002841	THC2464456	Hs.595541	protein tyrosine phosphatase, receptor type, G	Homo sapiens protein tyrosine phosphatase, receptor type, G (PTPRG), mRNA [NM_002841]
296	A_23_P159622	CACNA1B	2625	0	down	-1.38004	45.6758	63.0344	0.0470759	chr9	141016034	141016093	+	hs|9q34.3	ENST00000277549	774	NM_000718	GO:0005515|GO:0005244|GO:0051899|GO:0005245|GO:0005886|GO:0007268|GO:0008022|GO:0055085|GO:0005524|GO:0005891|GO:0000166|GO:0006810|GO:0051925|GO:0016021|GO:0006811	NM_000718	NM_000718	THC2474963	Hs.495522	calcium channel, voltage-dependent, N type, alpha 1B subunit	Homo sapiens calcium channel, voltage-dependent, N type, alpha 1B subunit (CACNA1B), transcript variant 1, mRNA [NM_000718]
297	A_32_P790284	KATNAL2	282	0	down	-1.37985	101.409	139.929	0.0342742	chr18	44627536	44627595	+	hs|18q21.1	ENST00000356157	83473	NM_031303	GO:0008568|GO:0017111|GO:0005737|GO:0016787|GO:0000166|GO:0005874|GO:0005856|GO:0005524	NM_031303	NM_031303	THC2603027	Hs.404137	katanin p60 subunit A-like 2	Homo sapiens katanin p60 subunit A-like 2 (KATNAL2), mRNA [NM_031303]
298	A_24_P913561	RASSF8	3831	1	down	-1.37935	189.443	261.308	0.47673	chr12	26224238	26224297	+	hs|12p12.1	ENST00000405154	11228	NM_001164746	GO:0007165	NM_001164746	NM_001164746	THC2621540	Hs.696433	Ras association (RalGDS/AF-6) domain family (N-terminal) member 8	Homo sapiens Ras association (RalGDS/AF-6) domain family (N-terminal) member 8 (RASSF8), transcript variant 1, mRNA [NM_001164746]
299	A_23_P157268	CLDN12	2543	2	down	-1.37925	558.916	770.885	0.254725	chr7	90044941	90045000	+	hs|7q21.13	ENST00000535571	9069	NM_012129	GO:0030054|GO:0016338|GO:0070830|GO:0005886|GO:0005198|GO:0034329|GO:0016021|GO:0005923|GO:0045216|GO:0042802	NM_012129	NM_012129	THC2711181	Hs.258576	claudin 12	Homo sapiens claudin 12 (CLDN12), transcript variant 3, mRNA [NM_012129]
300	A_23_P84555	KCTD21	2515	3	down	-1.37762	30.5629	42.104	0.239949	chr11	77883546	77883605	-	hs|11q14.1	ENST00000340067	283219	NM_001029859	GO:0016020|GO:0008076|GO:0005249|GO:0006813	NM_001029859	NM_001029859	THC2492848	Hs.528439	potassium channel tetramerisation domain containing 21	Homo sapiens potassium channel tetramerisation domain containing 21 (KCTD21), mRNA [NM_001029859]
301	A_23_P48455	AMN	512	0	down	-1.37715	66.6947	91.8488	0.330085	chr14	103397053	103397112	+	hs|14q32.32	ENST00000541086	81693	NM_030943	GO:0006629|GO:0007588|GO:0008104|GO:0005886|GO:0042157|GO:0045177|GO:0007275|GO:0016021	NM_030943	NM_030943	THC2462398	Hs.534494	amnionless homolog (mouse)	Homo sapiens amnionless homolog (mouse) (AMN), mRNA [NM_030943]
302	A_24_P356254	CTCF	1308	2	down	-1.37648	106.152	146.117	0.136234	chr16	67655402	67655461	+	hs|16q22.1	ENST00000264010	10664	NM_006565	GO:0000793|GO:0003700|GO:0044212|GO:0005634|GO:0035065|GO:0046872|GO:0005622|GO:0010216|GO:0007059|GO:0016584|GO:0070602|GO:0003714|GO:0005730|GO:0040030|GO:0010628|GO:0043565|GO:0031060|GO:0006349|GO:0040029|GO:0043035|GO:0008270|GO:0005654|GO:0045893|GO:0045892|GO:0000775|GO:0016568	NM_006565	NM_006565	NP1472943	Hs.368367	CCCTC-binding factor (zinc finger protein)	Homo sapiens CCCTC-binding factor (zinc finger protein) (CTCF), transcript variant 1, mRNA [NM_006565]
303	A_24_P354488	NAAA	718	0	down	-1.37647	98.9942	136.263	0.384456	chr4	76834993	76835052	-	hs|4q21.1	ENST00000286733	27163	NM_014435	GO:0006629|GO:0008150|GO:0003674|GO:0005737|GO:0016787|GO:0005764|GO:0008134	NM_014435	NM_014435	THC2525743	Hs.437365	N-acylethanolamine acid amidase	Homo sapiens N-acylethanolamine acid amidase (NAAA), transcript variant 1, mRNA [NM_014435]
304	A_24_P83183	WHSC2	1743	0	down	-1.37595	1579.15	2172.82	0.62172	chr4	1984769	1984828	-	hs|4p16.3	ENST00000411638	7469	NM_005663	GO:0010467|GO:0006368|GO:0006355|GO:0006366|GO:0016032|GO:0007275|GO:0005654|GO:0005634|GO:0050434	NM_005663	NM_005663	THC2467775	Hs.21771	Wolf-Hirschhorn syndrome candidate 2	Homo sapiens Wolf-Hirschhorn syndrome candidate 2 (WHSC2), mRNA [NM_005663]
305	A_23_P135848	PROP1	474	0	down	-1.37518	84.6154	116.361	0.29574	chr5	177419923	177419982	-	hs|5q35.3	ENST00000308304	5626	NM_006261	GO:0005667|GO:0043066|GO:0000976|GO:0001568|GO:0008013|GO:0021979|GO:0005634|GO:0000122|GO:0009953|GO:0007417|GO:0008022|GO:0060126|GO:0048850|GO:0016477|GO:0048732|GO:0045944|GO:0003682|GO:0009887|GO:0060070	NM_006261	NM_006261	THC2486093	Hs.158301	PROP paired-like homeobox 1	Homo sapiens PROP paired-like homeobox 1 (PROP1), mRNA [NM_006261]
306	A_23_P154929	BID	1440	0	down	-1.37497	1048.42	1441.55	0.429949	chr22	18218038	18218097	-	hs|22q11.21	ENST00000494097	637	NM_197966	GO:0008625|GO:0005515|GO:0006626|GO:0005741|GO:0001836|GO:0051402|GO:2000045|GO:0005829|GO:0005739|GO:0005737|GO:0008637|GO:0042127|GO:0090200|GO:0032355|GO:0031625|GO:0032464|GO:0034349|GO:0008633|GO:0046902|GO:0090150|GO:0006915|GO:0005624|GO:0005123|GO:0016020|GO:0007420|GO:0032592|GO:0008629	NM_197966	NM_197966	THC2466719	Hs.591054	BH3 interacting domain death agonist	Homo sapiens BH3 interacting domain death agonist (BID), transcript variant 1, mRNA [NM_197966]
307	A_23_P95672	IGF2BP2	1792	1	down	-1.37467	245.256	337.147	0.24254	chr3	185362880	185362939	-	hs|3q27.2	ENST00000346192	10644	NM_006548	GO:0005515|GO:0017148|GO:0044430|GO:0048027|GO:0003723|GO:0005634|GO:0009653|GO:0045182|GO:0005829|GO:0042035|GO:0005737|GO:0000166|GO:0003730	NM_006548	NM_006548	THC2461871	Hs.35354	insulin-like growth factor 2 mRNA binding protein 2	Homo sapiens insulin-like growth factor 2 mRNA binding protein 2 (IGF2BP2), transcript variant 1, mRNA [NM_006548]
308	A_23_P30495	HMGCR	1762	1	down	-1.37401	4317.83	5932.74	0.12094	chr5	74657651	74657710	+	hs|5q13.3	ENST00000429286	3156	NM_000859	GO:0050661|GO:0008406|GO:0006695|GO:0008354|GO:0004420|GO:0005783|GO:0015936|GO:0008299|GO:0016020|GO:0005789|GO:0016491|GO:0016021|GO:0005778|GO:0005777	NM_000859	NM_000859	THC2469813	Hs.628096	3-hydroxy-3-methylglutaryl-CoA reductase	Homo sapiens 3-hydroxy-3-methylglutaryl-CoA reductase (HMGCR), transcript variant 1, mRNA [NM_000859]
309	A_23_P152082	SPTBN5	469	0	down	-1.3731	23.5837	32.3828	0.462731	chr15	42142090	42142149	-	hs|15q15.1	ENST00000320955	51332	NM_016642	GO:0008091|GO:0005737|GO:0030036|GO:0016020|GO:0007411|GO:0003779|GO:0005856|GO:0051693|GO:0005829	NM_016642	NM_016642	THC2475924	Hs.709819	spectrin, beta, non-erythrocytic 5	Homo sapiens spectrin, beta, non-erythrocytic 5 (SPTBN5), mRNA [NM_016642]
310	A_23_P45424	ITGB1BP2	179	0	down	-1.37279	82.9977	113.939	0.0635451	chrX	70525129	70525188	+	hs|Xq13.1	ENST00000373829	26548	NM_012278	GO:0007165|GO:0030018|GO:0017124|GO:0007517|GO:0005178|GO:0005509|GO:0008270	NM_012278	NM_012278	THC2476522	Hs.109999	integrin beta 1 binding protein (melusin) 2	Homo sapiens integrin beta 1 binding protein (melusin) 2 (ITGB1BP2), mRNA [NM_012278]
311	A_32_P167791	ST13	410	0	down	-1.37244	5338.33	7326.55	0.359089	chr22	41220581	41220608	-	hs|22q13.2	ENST00000401032	6767	NM_003932	GO:0005515|GO:0032564|GO:0019904|GO:0051087|GO:0061084|GO:0032403|GO:0005829|GO:0042802|GO:0043234|GO:0005737|GO:0070389|GO:0005488|GO:0006457|GO:0030544|GO:0051260|GO:0051082|GO:0030674	NM_003932	NM_003932	NP1457473	Hs.712713	suppression of tumorigenicity 13 (colon carcinoma) (Hsp70 interacting protein)	Homo sapiens suppression of tumorigenicity 13 (colon carcinoma) (Hsp70 interacting protein) (ST13), mRNA [NM_003932]
312	A_23_P12241	MCOLN3	1041	1	down	-1.37223	239.059	328.044	0.257685	chr1	85487863	85488028	-	hs|1p22.3	ENST00000341115	55283	NM_018298	GO:0005737|GO:0042491|GO:0005886|GO:0007626|GO:0016021|GO:0005216|GO:0006811	NM_018298	NM_018298	THC2479937	Hs.535239	mucolipin 3	Homo sapiens mucolipin 3 (MCOLN3), mRNA [NM_018298]
313	A_23_P161218	ANKRD1	767	0	down	-1.3722	60.517	83.0415	0.60319	chr10	92672562	92672621	-	hs|10q23.31	ENST00000371697	27063	NM_014391	GO:0005515|GO:0042826|GO:0050714|GO:0071560|GO:0005634|GO:0005829|GO:0002039|GO:0005737|GO:0045944|GO:0071356|GO:0001085|GO:0044255|GO:0055008|GO:0005667|GO:0001105|GO:0043065|GO:0003714|GO:0045214|GO:0070412|GO:0003677|GO:0031432|GO:0044444|GO:0071222|GO:0071347|GO:0043517|GO:2000279|GO:0005654|GO:0071260|GO:0031674	NM_014391	NM_014391	THC2463408	Hs.448589	ankyrin repeat domain 1 (cardiac muscle)	Homo sapiens ankyrin repeat domain 1 (cardiac muscle) (ANKRD1), mRNA [NM_014391]
314	A_32_P110433	CYP20A1	2465	0	down	-1.37133	222.914	305.687	0.616201	chr2	204165147	204165206	+	hs|2q33.2		57404	NM_177538	GO:0004497|GO:0016020|GO:0009055|GO:0016705|GO:0016021|GO:0046872|GO:0020037	NM_177538	NM_177538	THC2506002	Hs.446065	cytochrome P450, family 20, subfamily A, polypeptide 1	Homo sapiens cytochrome P450, family 20, subfamily A, polypeptide 1 (CYP20A1), mRNA [NM_177538]
315	A_24_P53150	TRAF7	1555	0	down	-1.37132	910.372	1248.41	0.725142	chr16	2227991	2228050	+	hs|16p13.3	ENST00000326181	84231	NM_032271	GO:0005515|GO:0004842|GO:0006355|GO:0016567|GO:0005886|GO:0016874|GO:0000151|GO:0006915|GO:0042981|GO:0046872|GO:0043231|GO:0000185|GO:0016023|GO:0008270|GO:0043410	NM_032271	NM_032271	THC2469070	Hs.713632	TNF receptor-associated factor 7	Homo sapiens TNF receptor-associated factor 7 (TRAF7), mRNA [NM_032271]
316	A_23_P136978	SRPX2	312	0	down	-1.37119	28.3993	38.9409	0.444032	chrX	99925973	99926032	+	hs|Xq22.1	ENST00000373004	27286	NM_014467	GO:0005515|GO:0042325|GO:0016337|GO:0005737|GO:0048870|GO:0005102|GO:0090050|GO:0005576|GO:0001525	NM_014467	NM_014467	THC2462468	Hs.306339	sushi-repeat containing protein, X-linked 2	Homo sapiens sushi-repeat containing protein, X-linked 2 (SRPX2), mRNA [NM_014467]
317	A_23_P201636	LAMC2	1500	0	down	-1.37048	32.2038	44.1346	0.14755	chr1	183213610	183213669	+	hs|1q25.3	ENST00000537180	3918	NM_005562	GO:0048471|GO:0034329|GO:0005624|GO:0005576|GO:0005607|GO:0005625|GO:0005615|GO:0005604|GO:0008544|GO:0031581|GO:0007155|GO:0005938|GO:0008201	NM_005562	NM_005562	THC2463225	Hs.591484	laminin, gamma 2	Homo sapiens laminin, gamma 2 (LAMC2), transcript variant 1, mRNA [NM_005562]
318	A_23_P324679	PTK2	1061	1	down	-1.37034	348.106	477.024	0.509944	chr8	141813684	141813743	-	hs|8q24.3	ENST00000342207	5747	NM_153831	GO:0005515|GO:0033628|GO:0030054|GO:0005886|GO:0060396|GO:0006921|GO:0005829|GO:0005737|GO:0046777|GO:0007172|GO:0000166|GO:0007411|GO:0004871|GO:0005856|GO:0008432|GO:0042169|GO:0048013|GO:0019901|GO:0006915|GO:0018108|GO:0005524|GO:0004672|GO:0007229|GO:0007596|GO:0006468|GO:0004713|GO:0005925|GO:0004715	NM_153831	NM_153831	NP1473615	Hs.395482	PTK2 protein tyrosine kinase 2	Homo sapiens PTK2 protein tyrosine kinase 2 (PTK2), transcript variant 1, mRNA [NM_153831]
319	A_24_P349788	C17orf96	1648	0	down	-1.36956	3718.78	5093.09	0.767381	chr17	36829786	36829845	-	hs|17q12	ENST00000325814	100170841	NM_001130677		NM_001130677	NM_001130677		Hs.445574	chromosome 17 open reading frame 96	Homo sapiens chromosome 17 open reading frame 96 (C17orf96), mRNA [NM_001130677]
320	A_23_P92727	RAI14	2158	2	down	-1.36954	780.288	1068.64	0.0739088	chr5	34831952	34832011	+	hs|5p13.2	ENST00000428746	26064	NM_015577	GO:0005737|GO:0005856|GO:0005938	NM_015577	NM_015577	THC2468100	Hs.431400	retinoic acid induced 14	Homo sapiens retinoic acid induced 14 (RAI14), transcript variant 1, mRNA [NM_015577]
321	A_23_P156928	GPLD1	855	0	down	-1.36947	80.5508	110.312	0.386621	chr6	24433444	24436814	-	hs|6p22.3	ENST00000230036	2822	NM_001503	GO:0016787|GO:0005576|GO:0004630|GO:0004621	NM_001503	NM_001503	THC2473672	Hs.533291	glycosylphosphatidylinositol specific phospholipase D1	Homo sapiens glycosylphosphatidylinositol specific phospholipase D1 (GPLD1), transcript variant 1, mRNA [NM_001503]
322	A_32_P190737	FNIP2	2256	2	down	-1.36823	440.345	602.492	0.0599278	chr4	159828508	159828567	+	hs|4q32.1	ENST00000264433	57600	AK057981	GO:0005515|GO:0005737|GO:0008630|GO:0005886|GO:0005730|GO:0006468|GO:0005634|GO:0001932|GO:0006974	ENST00000264433		THC2500721	Hs.730698	folliculin interacting protein 2	folliculin interacting protein 2 [Source:HGNC Symbol;Acc:29280] [ENST00000264433]
323	A_23_P111000	PSMB9	319	0	down	-1.36785	1077.73	1474.17	0.401359	chr6	32823918	32823977	+	hs|6p21.32	ENST00000413480	5698	NM_002800	GO:0005515|GO:0002474|GO:0005634|GO:0000216|GO:0031145|GO:0004298|GO:0005829|GO:0000084|GO:0034641|GO:0005737|GO:0000082|GO:0051603|GO:0044419|GO:0016032|GO:0006977|GO:0000209|GO:0000502|GO:0005839|GO:0016070|GO:0016071|GO:0006521|GO:0051437|GO:0006915|GO:0042981|GO:0051436|GO:0051439|GO:0000075|GO:0005654|GO:0008233|GO:0000278	NM_002800	NM_002800	NP1161497	Hs.654585	proteasome (prosome, macropain) subunit, beta type, 9 (large multifunctional peptidase 2)	Homo sapiens proteasome (prosome, macropain) subunit, beta type, 9 (large multifunctional peptidase 2) (PSMB9), mRNA [NM_002800]
324	A_23_P24485	NFRKB	949	0	down	-1.36776	172.115	235.412	0.0941593	chr11	129734863	129734922	-	hs|11q24.3	ENST00000524794	4798	NM_006165	GO:0005515|GO:0031011|GO:0006355|GO:0006954|GO:0006281|GO:0006366|GO:0005730|GO:0006310|GO:0005634|GO:0002020|GO:0003677	NM_006165	NM_006165	THC2484476	Hs.530539	nuclear factor related to kappaB binding protein	Homo sapiens nuclear factor related to kappaB binding protein (NFRKB), transcript variant 2, mRNA [NM_006165]
325	A_23_P5875	POMC	228	0	down	-1.36544	32.9054	44.9304	0.510951	chr2	25383805	25383864	-	hs|2p23.3	ENST00000405623	5443	NM_001035256	GO:0001664|GO:0033059|GO:0005102|GO:0007267|GO:0032720|GO:0032098|GO:0005576|GO:0006091|GO:0005615|GO:0070996|GO:0034641|GO:0007165|GO:0005737|GO:0005179|GO:0016486|GO:0007218|GO:0045944|GO:0031781|GO:0031782|GO:0008217|GO:0042446|GO:0030141	NM_001035256	NM_001035256	THC2481015	Hs.1897	proopiomelanocortin	Homo sapiens proopiomelanocortin (POMC), transcript variant 1, mRNA [NM_001035256]
326	A_24_P943393	AHNAK	842	0	down	-1.3653	3726.59	5087.9	0.768712	chr11	62283400	62283459	-	hs|11q12.3	ENST00000378024	79026	NM_001620	GO:0005515|GO:0005634|GO:0007399	NM_001620	NM_001620	THC2462835	Hs.502756	AHNAK nucleoprotein	Homo sapiens AHNAK nucleoprotein (AHNAK), transcript variant 1, mRNA [NM_001620]
327	A_24_P910297	GOLGA2	1238	0	down	-1.36521	320.881	438.069	0.274375	chr9	131018496	131018555	-	hs|9q34.11	ENST00000342583	2801	NM_004486	GO:0005515|GO:0005794|GO:0016020|GO:0032580	NM_004486	NM_004486	THC2466787	Hs.155827	golgin A2	Homo sapiens golgin A2 (GOLGA2), mRNA [NM_004486]
328	A_23_P500824	SYN1	1030	0	down	-1.36465	1087.35	1483.85	0.309068	chrX	47433572	47433631	-	hs|Xp11.23	ENST00000340666	6853	NM_133499	GO:0048786|GO:0005215|GO:0000795|GO:0005794|GO:0030054|GO:0016874|GO:0045202|GO:0007268|GO:0003779|GO:0005625|GO:0005524|GO:0007269|GO:0006810|GO:0043229|GO:0030672	NM_133499	NM_133499	THC2601583	Hs.225936	synapsin I	Homo sapiens synapsin I (SYN1), transcript variant Ib, mRNA [NM_133499]
329	A_23_P335905	STK36	1648	0	down	-1.36399	912.159	1244.18	0.58546	chr2	219566839	219566898	+	hs|2q35	ENST00000440309	27148	NM_015690	GO:0005515|GO:0000287|GO:0005634|GO:0007228|GO:0009791|GO:0005524|GO:0051090|GO:0045880|GO:0042384|GO:0005737|GO:0000166|GO:0004674|GO:0030030|GO:0006468|GO:0008134	NM_015690	NM_015690	NP161558	Hs.471404	serine/threonine kinase 36	Homo sapiens serine/threonine kinase 36 (STK36), transcript variant 1, mRNA [NM_015690]
330	A_23_P148410	FTHL17	159	0	down	-1.36363	2467.9	3365.31	0.713313	chrX	31089934	31089993	-	hs|Xp21.2	ENST00000359202	53940	NM_031894	GO:0006879|GO:0005488|GO:0046914|GO:0016491|GO:0006826|GO:0008199	NM_031894	NM_031894	THC2487590	Hs.333125	ferritin, heavy polypeptide-like 17	Homo sapiens ferritin, heavy polypeptide-like 17 (FTHL17), mRNA [NM_031894]
331	A_24_P64918	ZBTB1	1793	0	down	-1.36327	300.099	409.115	0.0812683	chr14	64990003	64990062	+	hs|14q23.3	ENST00000554015	22890	NM_014950	GO:0005622|GO:0006355|GO:0008270|GO:0005634|GO:0003677|GO:0046872	NM_014950	NM_014950	THC2471109	Hs.605143	zinc finger and BTB domain containing 1	Homo sapiens zinc finger and BTB domain containing 1 (ZBTB1), transcript variant 2, mRNA [NM_014950]
332	A_23_P144959	VCAN	1869	0	down	-1.363	25.9214	35.3309	0.483636	chr5	82876302	82876361	+	hs|5q14.3	ENST00000512590	1462	NM_004385	GO:0031103|GO:0008037|GO:0008347|GO:0005509|GO:0009611|GO:0005529|GO:0005578|GO:0005576|GO:0007275|GO:0005539|GO:0005615|GO:0031012|GO:0007507|GO:0005540|GO:0005488|GO:0007155	NM_004385	NM_004385	THC2510838	Hs.643801	versican	Homo sapiens versican (VCAN), transcript variant 1, mRNA [NM_004385]
333	A_32_P183765	ERBB4	7891	3	down	-1.36297	3697.83	5040.02	0.237459	chr2	212240515	212240574	-	hs|2q34	ENST00000342788	2066	NM_005235	GO:0060045|GO:0005515|GO:0021551|GO:0042542|GO:0005154|GO:0044212|GO:0001755|GO:0042803|GO:0007507|GO:0009880|GO:0060644|GO:0046777|GO:0000166|GO:0043552|GO:0046326|GO:0043129|GO:0070374|GO:0050679|GO:0030334|GO:0030335|GO:0014069|GO:0018108|GO:0032230|GO:0060074|GO:0045165|GO:0021889|GO:0032570|GO:0045893|GO:0008284|GO:0008285|GO:0005886|GO:0008283|GO:0042523|GO:0005634|GO:0021537|GO:0005739|GO:…	NM_005235	NM_005235	THC2601868	Hs.390729	v-erb-a erythroblastic leukemia viral oncogene homolog 4 (avian)	Homo sapiens v-erb-a erythroblastic leukemia viral oncogene homolog 4 (avian) (ERBB4), transcript variant JM-a/CVT-1, mRNA [NM_005235]
334	A_24_P920016	FAM200B	1488	0	down	-1.36268	108.916	148.418	0.554779	chr4	15687949	15688008	+	hs|4p15.32	ENST00000507992	285550	NM_001145191	GO:0003676	NM_001145191	NM_001145191	THC2538412	Hs.399980	family with sequence similarity 200, member B	Homo sapiens family with sequence similarity 200, member B (FAM200B), mRNA [NM_001145191]
335	A_23_P10127	SFRP1	3203	1	down	-1.3626	93.3826	127.243	0.0966867	chr8	41119665	41119724	-	hs|8p11.21	ENST00000220772	6422	NM_003012	GO:0008406|GO:0001657|GO:0014070|GO:0017147|GO:0030308|GO:0033689|GO:0030307|GO:0001756|GO:0050680|GO:0042995|GO:0009790|GO:0010564|GO:0005615|GO:0032855|GO:0042802|GO:0005109|GO:0005622|GO:0014034|GO:0046676|GO:0001944|GO:0050679|GO:0030336|GO:0009986|GO:0001843|GO:0030165|GO:0001649|GO:0007420|GO:0045600|GO:0045893|GO:0045892|GO:0001954|GO:0045578|GO:0008284|GO:0008285|GO:0005886|GO:0048147|GO:…	NM_003012	NM_003012	THC2468923	Hs.213424	secreted frizzled-related protein 1	Homo sapiens secreted frizzled-related protein 1 (SFRP1), mRNA [NM_003012]
336	A_23_P117363	SERPINA6	169	0	down	-1.362	22.8009	31.0549	0.442658	chr14	94770630	94770689	-	hs|14q32.13	ENST00000341584	866	NM_001756	GO:0030162|GO:0010951|GO:0004867|GO:0006810|GO:0005576|GO:0005615|GO:0005496|GO:0008211	NM_001756	NM_001756	NP705151	Hs.532635	serpin peptidase inhibitor, clade A (alpha-1 antiproteinase, antitrypsin), member 6	Homo sapiens serpin peptidase inhibitor, clade A (alpha-1 antiproteinase, antitrypsin), member 6 (SERPINA6), mRNA [NM_001756]
337	A_24_P279060	HCN4	2622	0	down	-1.36164	15424.6	21002.8	0.354527	chr15	73615198	73615257	-	hs|15q24.1	ENST00000261917	10021	NM_005477	GO:0005244|GO:0005261|GO:0005886|GO:0005272|GO:0008015|GO:0008016|GO:0005222|GO:0007268|GO:0055085|GO:0001701|GO:0030552|GO:0006936|GO:0000166|GO:0043195|GO:0005249|GO:0016021|GO:0006813|GO:0006812	NM_005477	NM_005477	THC2479595	Hs.86941	hyperpolarization activated cyclic nucleotide-gated potassium channel 4	Homo sapiens hyperpolarization activated cyclic nucleotide-gated potassium channel 4 (HCN4), mRNA [NM_005477]
338	A_23_P78543	AP1M2	395	0	down	-1.36161	25.1926	34.3024	0.672852	chr19	10685159	10685629	-	hs|19p13.2	ENST00000250244	10053	NM_005498	GO:0030131|GO:0005794|GO:0006892|GO:0031410|GO:0006605|GO:0005765|GO:0006903|GO:0050690|GO:0005829|GO:0030665|GO:0000139|GO:0016020|GO:0016032|GO:0016044|GO:0030659	NM_005498	NM_005498	THC2780514	Hs.18894	adaptor-related protein complex 1, mu 2 subunit	Homo sapiens adaptor-related protein complex 1, mu 2 subunit (AP1M2), mRNA [NM_005498]
339	A_24_P211558	PATZ1	1467	1	down	-1.36147	220.893	300.74	0.300985	chr22	31740371	31740430	-	hs|22q12.2	ENST00000215919	23598	NM_032051	GO:0005622|GO:0006355|GO:0030217|GO:0003682|GO:0008270|GO:0005634|GO:0007283|GO:0045893|GO:0045892|GO:0003677|GO:0046872|GO:0008584	NM_032051	NM_032051	THC2489469	Hs.517557	POZ (BTB) and AT hook containing zinc finger 1	Homo sapiens POZ (BTB) and AT hook containing zinc finger 1 (PATZ1), transcript variant 4, mRNA [NM_032051]
340	A_23_P213562	F2R	2278	0	down	-1.36137	50.7782	69.1278	0.0177817	chr5	76030669	76030728	+	hs|5q13.3	ENST00000319211	2149	NM_001992	GO:0005515|GO:0031594|GO:0051928|GO:0009653|GO:0043524|GO:0051482|GO:0045211|GO:0032496|GO:0070374|GO:0043123|GO:2000484|GO:0031681|GO:0005794|GO:0030335|GO:0004930|GO:0030168|GO:0014068|GO:0043280|GO:0007186|GO:0032967|GO:0005887|GO:0045893|GO:0051930|GO:0007260|GO:0008284|GO:0008285|GO:0005886|GO:0015057|GO:0007262|GO:0035025|GO:0016265|GO:0007204|GO:0007205|GO:0001965|GO:0000186|GO:0048873|GO:…	NM_001992	NM_001992	THC2466489	Hs.482562	coagulation factor II (thrombin) receptor	Homo sapiens coagulation factor II (thrombin) receptor (F2R), mRNA [NM_001992]
341	A_32_P73507	CHDH	1417	0	down	-1.36132	1486.33	2023.38	0.222065	chr3	53850482	53850541	-	hs|3p21.1	ENST00000315251	55349	NM_018397	GO:0005739|GO:0006066|GO:0050660|GO:0005743|GO:0008812	NM_018397	NM_018397	THC2647902	Hs.126688	choline dehydrogenase	Homo sapiens choline dehydrogenase (CHDH), nuclear gene encoding mitochondrial protein, mRNA [NM_018397]
342	A_23_P29005	SAMSN1	684	0	down	-1.36106	121.279	165.068	0.412559	chr21	15858285	15858344	-	hs|21q11.2	ENST00000400566	64092	NM_022136	GO:0005737|GO:0050869|GO:0050732|GO:0005634|GO:0001784|GO:0002820|GO:0001726|GO:0005829	NM_022136	NM_022136	NP495159	Hs.473341	SAM domain, SH3 domain and nuclear localization signals 1	Homo sapiens SAM domain, SH3 domain and nuclear localization signals 1 (SAMSN1), mRNA [NM_022136]
343	A_23_P207336	PPY	124	0	down	-1.36066	21.5734	29.354	0.407848	chr17	42018263	42018512	-	hs|17q21.31	ENST00000225992	5539	NM_002722	GO:0009306|GO:0001664|GO:0005179|GO:0007586|GO:0005102|GO:0005576	NM_002722	NM_002722	THC2463069	Hs.730974	pancreatic polypeptide	Homo sapiens pancreatic polypeptide (PPY), mRNA [NM_002722]
344	A_24_P86968	CD3E	629	0	down	-1.3606	17.917	24.3779	0.201489	chr11	118185180	118186230	+	hs|11q23.3	ENST00000531913	916	NM_000733	GO:0050852|GO:0008624|GO:0017124|GO:0032753|GO:0005886|GO:0031295|GO:0050731|GO:0030159|GO:0045879|GO:0050850|GO:0042608|GO:0042105|GO:0007172|GO:0042101|GO:0042102|GO:0046641|GO:0004872|GO:0001772|GO:0032729|GO:0033077|GO:0046982|GO:0019901|GO:0007584|GO:0042981|GO:0045086|GO:0042110|GO:0006461|GO:0007186|GO:0005887|GO:0050776|GO:0002669|GO:0045060|GO:0005057|GO:0007169|GO:0007166|GO:0009897|GO:…	NM_000733	NM_000733	THC2595623	Hs.3003	CD3e molecule, epsilon (CD3-TCR complex)	Homo sapiens CD3e molecule, epsilon (CD3-TCR complex) (CD3E), mRNA [NM_000733]
345	A_32_P121794	EXOSC6	851	1	down	-1.36034	498.317	677.879	0.291405	chr16	70283379	70283438	-	hs|16q22.1		118460	AK095542	GO:0006396|GO:0016070|GO:0016071|GO:0045190|GO:0003723|GO:0006364|GO:0005730|GO:0004532|GO:0043928|GO:0005634|GO:0000178|GO:0005829|GO:0045006|GO:0005737|GO:0000288	AK095542		THC2501814	Hs.461187	exosome component 6	Homo sapiens cDNA FLJ38223 fis, clone FCBBF2003297. [AK095542]
346	A_24_P141786	ATP2A2	4618	1	down	-1.36018	1724.32	2345.38	0.190139	chr12	110783124	110783183	+	hs|12q24.11	ENST00000308664	488	NM_001681	GO:0070296|GO:0046872|GO:0006754|GO:0034220|GO:0000166|GO:0006810|GO:0016820|GO:0007155|GO:0031095|GO:0006812|GO:0005792|GO:0005624|GO:0030168|GO:0033017|GO:0008022|GO:0005524|GO:0055085|GO:0048155|GO:0005388|GO:0016529|GO:0008544|GO:0016020|GO:0016787|GO:0007596|GO:0005887|GO:0005789	NM_001681	NM_001681	THC2466948	Hs.506759	ATPase, Ca++ transporting, cardiac muscle, slow twitch 2	Homo sapiens ATPase, Ca++ transporting, cardiac muscle, slow twitch 2 (ATP2A2), transcript variant a, mRNA [NM_001681]
347	A_23_P117602	GZMB	113	0	down	-1.35993	497.954	677.184	0.308789	chr14	25100236	25100295	-	hs|14q12	ENST00000554242	3002	NM_004131	GO:0001772|GO:0005515|GO:0008633|GO:0004252|GO:0006915|GO:0005634|GO:0003824|GO:0043231|GO:0005829|GO:0006922|GO:0005737|GO:0019835|GO:0006508|GO:0008236|GO:0008233|GO:0008629	NM_004131	NM_004131	NP1073088	Hs.1051	granzyme B (granzyme 2, cytotoxic T-lymphocyte-associated serine esterase 1)	Homo sapiens granzyme B (granzyme 2, cytotoxic T-lymphocyte-associated serine esterase 1) (GZMB), mRNA [NM_004131]
348	A_23_P6909	CCRL1	765	0	down	-1.35989	24.2847	33.0246	0.563387	chr3	132320225	132320284	+	hs|3q22.1	ENST00000249887	51554	NM_178445	GO:0006955|GO:0007186|GO:0006935|GO:0005886|GO:0005887|GO:0004930|GO:0004950|GO:0016493|GO:0004872|GO:0004871	NM_178445	NM_178445	THC2475298	Hs.310512	chemokine (C-C motif) receptor-like 1	Homo sapiens chemokine (C-C motif) receptor-like 1 (CCRL1), transcript variant 1, mRNA [NM_178445]
349	A_23_P157865	TNC	630	0	down	-1.35989	106.407	144.701	0.658561	chr9	117783310	117783369	-	hs|9q33.1	ENST00000350763	3371	NM_002160	GO:0008284|GO:0060740|GO:0005102|GO:0009611|GO:0005576|GO:0005614|GO:0005615|GO:0005604|GO:0031012|GO:0010628|GO:0007165|GO:0005488|GO:0007528|GO:0014012|GO:0007155|GO:0060739|GO:0045545	NM_002160	NM_002160	THC2711837	Hs.143250	tenascin C	Homo sapiens tenascin C (TNC), mRNA [NM_002160]
350	A_23_P42451	SYNE1	2359	0	down	-1.35966	250.084	340.03	0.670502	chr6	152756918	152756977	-	hs|6q25.2	ENST00000413186	23345	AB051543	GO:0005515|GO:0008219|GO:0031965|GO:0006997|GO:0005794|GO:0090292|GO:0005730|GO:0034993|GO:0003779|GO:0005634|GO:0090286|GO:0005635|GO:0030017|GO:0042692|GO:0005640|GO:0005737|GO:0016020|GO:0045211|GO:0007030|GO:0016021|GO:0005856|GO:0005521	AB051543		THC2601203	Hs.12967	spectrin repeat containing, nuclear envelope 1	Homo sapiens mRNA for KIAA1756 protein, partial cds. [AB051543]
351	A_24_P6903	ACTBL2	1558	0	down	-1.35879	388.036	527.259	0.29998	chr5	56777992	56778051	-	hs|5q11.2	ENST00000423391	345651	NM_001017992	GO:0005737|GO:0000166|GO:0005856|GO:0005524	NM_001017992	NM_001017992	THC2619711	Hs.482167	actin, beta-like 2	Homo sapiens actin, beta-like 2 (ACTBL2), mRNA [NM_001017992]
352	A_24_P67638		172	0	down	-1.35852	539.665	733.148	0.523326	chrX	33059640	33059699	+	hs|Xp21.1
353	A_23_P428999	NCOA2	1600	0	down	-1.35797	56.0472	76.1103	0.441856	chr8	71024365	71024424	-	hs|8q13.3	ENST00000518287	10499	NM_006540	GO:0005515|GO:0035257|GO:0005634|GO:0030425|GO:0030375|GO:0005737|GO:0030374|GO:0045944|GO:0043025|GO:0004871|GO:0004402|GO:0044255|GO:0005791|GO:0048786|GO:0016922|GO:0006355|GO:0005794|GO:0005874|GO:0003713|GO:0014069|GO:0021549|GO:0000122|GO:0030165|GO:0003682|GO:0005654|GO:0030521	NM_006540	NM_006540	THC2464515	Hs.446678	nuclear receptor coactivator 2	Homo sapiens nuclear receptor coactivator 2 (NCOA2), mRNA [NM_006540]
354	A_32_P465065	ABHD16B	38	0	down	-1.35787	40.0872	54.4332	0.0686236	chr20	62493882	62493941	+	hs|20q13.33	ENST00000369916	140701	NM_080622	GO:0016787	NM_080622	NM_080622	THC2479060	Hs.266774	abhydrolase domain containing 16B	Homo sapiens abhydrolase domain containing 16B (ABHD16B), mRNA [NM_080622]
355	A_23_P89113	NAA60	1722	1	down	-1.35751	261.512	355.005	0.166389	chr16	3535659	3535718	+	hs|16p13.3	ENST00000360862	79903	NM_024845	GO:0017196|GO:0016746|GO:0008080|GO:0007059|GO:0004596|GO:0008152|GO:0005575	NM_024845	NM_024845	THC2635566	Hs.513296	N(alpha)-acetyltransferase 60, NatF catalytic subunit	Homo sapiens N(alpha)-acetyltransferase 60, NatF catalytic subunit (NAA60), transcript variant 2, mRNA [NM_024845]
356	A_23_P24884	ST5	1850	1	down	-1.35742	1200.22	1629.2	0.106327	chr11	8715121	8715180	-	hs|11p15.4	ENST00000357665	6764	NM_005418	GO:0070374	NM_005418	NM_005418	THC2468007	Hs.117715	suppression of tumorigenicity 5	Homo sapiens suppression of tumorigenicity 5 (ST5), transcript variant 1, mRNA [NM_005418]
357	A_23_P148990	HMCN1	1075	0	down	-1.35735	145.079	196.924	0.645235	chr1	186159679	186159738	+	hs|1q31.1	ENST00000271588	83872	NM_031935	GO:0030054|GO:0005509|GO:0005576|GO:0007601|GO:0005938|GO:0050896|GO:0005604	NM_031935	NM_031935	NP1165247	Hs.58877	hemicentin 1	Homo sapiens hemicentin 1 (HMCN1), mRNA [NM_031935]
358	A_23_P205101	PROSER1	3511	0	down	-1.35641	731.791	992.611	0.440827	chr13	39585351	39585410	-	hs|13q13.3	ENST00000468017	80209	NM_025138		NM_025138	NM_025138	THC2576847	Hs.318526	proline and serine rich 1	Homo sapiens proline and serine rich 1 (PROSER1), transcript variant 1, mRNA [NM_025138]
359	A_23_P205389	MOAP1	990	1	down	-1.35568	1235.28	1674.64	0.0576661	chr14	93649575	93649634	-	hs|14q32.12	ENST00000556883	64112	NM_022151	GO:0005515|GO:0005737|GO:0030262|GO:0006919|GO:0042803|GO:0006921	NM_022151	NM_022151	THC2470135	Hs.24719	modulator of apoptosis 1	Homo sapiens modulator of apoptosis 1 (MOAP1), mRNA [NM_022151]
360	A_23_P71328	MATN2	1004	0	down	-1.35561	162.149	219.81	0.206175	chr8	99042755	99042814	+	hs|8q22.2	ENST00000521952	4147	NM_030583	GO:0031012|GO:0008150|GO:0003674|GO:0005509|GO:0005578|GO:0005576	NM_030583	NM_030583	NP1159433	Hs.189445	matrilin 2	Homo sapiens matrilin 2 (MATN2), transcript variant 2, mRNA [NM_030583]
361	A_23_P131208	NR4A2	1312	0	down	-1.35539	130.986	177.538	0.637949	chr2	157181727	157181786	-	hs|2q24.1	ENST00000417972	4929	NM_006186	GO:0005515|GO:0034339|GO:0008344|GO:0010467|GO:0021986|GO:0003700|GO:0003707|GO:0016265|GO:0005634|GO:0009791|GO:0046872|GO:0042053|GO:0042416|GO:0043576|GO:0043524|GO:0005737|GO:0010035|GO:0045944|GO:0031668|GO:0004872|GO:0004879|GO:0001666|GO:0046982|GO:0042551|GO:0021953|GO:0033554|GO:0021952|GO:0043085|GO:0006351|GO:0007399|GO:0043565|GO:0007165|GO:0001975|GO:0071542|GO:0005654|GO:0008270|GO:…	NM_006186	NM_006186	THC2466693	Hs.563344	nuclear receptor subfamily 4, group A, member 2	Homo sapiens nuclear receptor subfamily 4, group A, member 2 (NR4A2), mRNA [NM_006186]
362	A_24_P186862	CHMP5	668	0	down	-1.35495	113.085	153.224	0.691634	chr9	33276455	33276509	+	hs|9p13.3	ENST00000223500	51510	NM_016410	GO:0005515|GO:0008333|GO:0005634|GO:0015031|GO:0005829|GO:0005737|GO:0001919|GO:0016020|GO:0016197|GO:0007040|GO:0010008|GO:0016044|GO:0005768	NM_016410	NM_016410	THC2505718	Hs.635313	charged multivesicular body protein 5	Homo sapiens charged multivesicular body protein 5 (CHMP5), transcript variant 1, mRNA [NM_016410]
363	A_23_P258381	SPSB4	1341	0	down	-1.35489	878.853	1190.75	0.582229	chr3	140867372	140867431	+	hs|3q23	ENST00000508126	92369	NM_080862	GO:0035556|GO:0005515|GO:0005737	NM_080862	NM_080862	THC2632742	Hs.655112	splA/ryanodine receptor domain and SOCS box containing 4	Homo sapiens splA/ryanodine receptor domain and SOCS box containing 4 (SPSB4), mRNA [NM_080862]
364	A_24_P115621	EIF4EBP2	6871	2	down	-1.35403	3703.08	5014.09	0.531916	chr10	72188314	72188373	+	hs|10q22.1	ENST00000373218	1979	NM_004096	GO:0008286|GO:0005515|GO:0019933|GO:0008190|GO:0045947|GO:0006412	NM_004096	NM_004096	THC2506714	Hs.621200	eukaryotic translation initiation factor 4E binding protein 2	Homo sapiens eukaryotic translation initiation factor 4E binding protein 2 (EIF4EBP2), mRNA [NM_004096]
365	A_23_P216693	MLLT3	4778	0	down	-1.35391	332.781	450.557	0.643575	chr9	20346480	20346539	-	hs|9p21.3	ENST00000380321	4300	NM_004529	GO:0005515|GO:0006355|GO:0007379|GO:0005634|GO:0009952	NM_004529	NM_004529	THC2463389	Hs.591085	myeloid/lymphoid or mixed-lineage leukemia (trithorax homolog, Drosophila); translocated to, 3	Homo sapiens myeloid/lymphoid or mixed-lineage leukemia (trithorax homolog, Drosophila); translocated to, 3 (MLLT3), mRNA [NM_004529]
366	A_23_P3159	CBLN3	1253	0	down	-1.35343	39.242	53.1111	0.506402	chr14	24897004	24897063	-	hs|14q12	ENST00000267406	643866	NM_001039771	GO:0030054|GO:0045202|GO:0005576	NM_001039771	NM_001039771	THC2475493	Hs.207603	cerebellin 3 precursor	Homo sapiens cerebellin 3 precursor (CBLN3), mRNA [NM_001039771]
367	A_24_P112447	ENTPD7	1557	2	down	-1.35235	99.8255	134.999	0.19636	chr10	101465029	101465088	+	hs|10q24.2	ENST00000370489	57089	NM_020354	GO:0016787|GO:0016020|GO:0031410|GO:0016021|GO:0030659	NM_020354	NM_020354	THC2475588	Hs.682318	ectonucleoside triphosphate diphosphohydrolase 7	Homo sapiens ectonucleoside triphosphate diphosphohydrolase 7 (ENTPD7), mRNA [NM_020354]
368	A_32_P221958	AGAP7	908	0	down	-1.35216	396.374	535.963	0.812041	chr10	51464361	51464420	-	hs|10q11.23	ENST00000413193	653268	NM_001077685	GO:0008060|GO:0032312|GO:0008270|GO:0046872	NM_001077685	NM_001077685	THC2546968	Hs.528346	ArfGAP with GTPase domain, ankyrin repeat and PH domain 7	Homo sapiens ArfGAP with GTPase domain, ankyrin repeat and PH domain 7 (AGAP7), mRNA [NM_001077685]
369	A_32_P77977	UTP11L	1196	0	down	-1.352	999.549	1351.39	0.00400624	chr1	38489953	38490012	+	hs|1p34.3	ENST00000373014	51118	NM_016037	GO:0005515|GO:0048011|GO:0005737|GO:0006364|GO:0032040|GO:0005730|GO:0005634|GO:0006917|GO:0005615|GO:0007399	NM_016037	NM_016037	THC2583006	Hs.472038	UTP11-like, U3 small nucleolar ribonucleoprotein, (yeast)	Homo sapiens UTP11-like, U3 small nucleolar ribonucleoprotein, (yeast) (UTP11L), mRNA [NM_016037]
370	A_23_P3979	MRPS7	452	2	down	-1.3519	12531.6	16941.5	0.344422	chr17	73258756	73258930	+	hs|17q25.1	ENST00000245539	51081	NM_015971	GO:0005739|GO:0005622|GO:0003735|GO:0022627|GO:0003723|GO:0005840|GO:0006412	NM_015971	NM_015971	THC2495156	Hs.71787	mitochondrial ribosomal protein S7	Homo sapiens mitochondrial ribosomal protein S7 (MRPS7), nuclear gene encoding mitochondrial protein, mRNA [NM_015971]
371	A_23_P39441	ZNF431	1968	1	down	-1.35123	289.945	391.782	0.492089	chr19	21366800	21366859	+	hs|19p12	ENST00000311048	170959	NM_133473	GO:0005622|GO:0006355|GO:0008270|GO:0005634|GO:0003677|GO:0046872	NM_133473	NM_133473	THC2476983	Hs.687547	zinc finger protein 431	Homo sapiens zinc finger protein 431 (ZNF431), mRNA [NM_133473]
372	A_24_P4877	ZCRB1	981	2	down	-1.35072	471.739	637.189	0.79098	chr12	42706733	42706792	-	hs|12q12	ENST00000266529	85437	NM_033114	GO:0008380|GO:0006397|GO:0000166|GO:0003723|GO:0008270|GO:0005654|GO:0005634|GO:0046872|GO:0005689	NM_033114	NM_033114	THC2467377	Hs.496279	zinc finger CCHC-type and RNA binding motif 1	Homo sapiens zinc finger CCHC-type and RNA binding motif 1 (ZCRB1), mRNA [NM_033114]
373	A_23_P144872	GM2A	2986	0	down	-1.3506	235.745	318.398	0.132806	chr5	150647275	150647334	+	hs|5q33.1	ENST00000357164	2760	NM_000405	GO:0004563|GO:0006629|GO:0009313|GO:0019915|GO:0006689|GO:0030149|GO:0005730|GO:0019377|GO:0005764|GO:0030290|GO:0043231|GO:0005739|GO:0005737|GO:0050885|GO:0007611|GO:0050877	NM_000405	NM_000405	THC2580254	Hs.483873	GM2 ganglioside activator	Homo sapiens GM2 ganglioside activator (GM2A), transcript variant 1, mRNA [NM_000405]
374	A_23_P393620	TFPI2	1423	0	down	-1.35013	3538.16	4776.98	0.165781	chr7	93516575	93516634	-	hs|7q21.3	ENST00000222543	7980	NM_006528	GO:0007596|GO:0004867|GO:0005578|GO:0005576|GO:0030414|GO:0005201	NM_006528	NM_006528	NP1186420	Hs.438231	tissue factor pathway inhibitor 2	Homo sapiens tissue factor pathway inhibitor 2 (TFPI2), mRNA [NM_006528]
375	A_24_P349196	CCDC30	379	0	down	-1.34916	22.9489	30.9619	0.635184	chr1	43119790	43119849	+	hs|1p34.2	ENST00000340612	728621	NM_001080850		NM_001080850	NM_001080850	THC2497230	Hs.729640	coiled-coil domain containing 30	Homo sapiens coiled-coil domain containing 30 (CCDC30), mRNA [NM_001080850]
376	A_23_P500464	COL2A1	442	0	down	-1.34896	24.4993	33.0486	0.646913	chr12	48366949	48367008	-	hs|12q13.11	ENST00000380518	1280	NM_001844	GO:0010468|GO:0005581|GO:0051216|GO:0007605|GO:0005615|GO:0005585|GO:0042802|GO:0005737|GO:0001894|GO:0030020|GO:0002062|GO:0007411|GO:0060351|GO:0030199|GO:0060021|GO:0035108|GO:0043066|GO:0042472|GO:0048407|GO:0005576|GO:0006029|GO:0005604|GO:0060348|GO:0003007|GO:0001958|GO:0001501|GO:0001502|GO:0060272|GO:0007601	NM_001844	NM_001844	THC2467957	Hs.408182	collagen, type II, alpha 1	Homo sapiens collagen, type II, alpha 1 (COL2A1), transcript variant 1, mRNA [NM_001844]
377	A_23_P409541	POLR1D	1458	1	down	-1.3486	1085.37	1463.72	0.27065	chr13	28240914	28240973	+	hs|13q12.2	ENST00000465887	51082	NM_152705	GO:0003899|GO:0006363|GO:0046983|GO:0006362|GO:0006361|GO:0006360|GO:0005654|GO:0005634|GO:0003677	NM_152705	NM_152705	THC2641129	Hs.507584	polymerase (RNA) I polypeptide D, 16kDa	Homo sapiens polymerase (RNA) I polypeptide D, 16kDa (POLR1D), transcript variant 2, mRNA [NM_152705]
378	A_24_P920207	ARHGAP23	1420	0	down	-1.3484	811.962	1094.85	0.681407	chr17	36668565	36668624	+	hs|17q12	ENST00000443378	57636	NM_001199417	GO:0005622|GO:0007165|GO:0005096	NM_001199417	NM_001199417	THC2549983	Hs.374446	Rho GTPase activating protein 23	Homo sapiens Rho GTPase activating protein 23 (ARHGAP23), mRNA [NM_001199417]
379	A_23_P120513	C20orf141	60	0	down	-1.34835	261.938	353.183	0.427407	chr20	2796393	2796452	+	hs|20p13	ENST00000380589	128653	NM_080739	GO:0016020|GO:0016021	NM_080739	NM_080739	THC2476421	Hs.352187	chromosome 20 open reading frame 141	Homo sapiens chromosome 20 open reading frame 141 (C20orf141), mRNA [NM_080739]
380	A_23_P137689	OLFML2B	483	0	down	-1.34789	36.8474	49.6663	0.257096	chr1	161953217	161953276	-	hs|1q23.3	ENST00000294794	25903	NM_015441	GO:0031012|GO:0030198|GO:0050840|GO:0005576	NM_015441	NM_015441	THC2464089	Hs.507515	olfactomedin-like 2B	Homo sapiens olfactomedin-like 2B (OLFML2B), mRNA [NM_015441]
381	A_24_P914817	MKLN1	8908	2	down	-1.34701	1081.67	1457.02	0.274296	chr7	131180695	131180754	+	hs|7q32.3	ENST00000352689	4289	NM_013255	GO:0007165|GO:0005737	NM_013255	NM_013255	THC2689624	Hs.44693	muskelin 1, intracellular mediator containing kelch motifs	Homo sapiens muskelin 1, intracellular mediator containing kelch motifs (MKLN1), transcript variant 2, mRNA [NM_013255]
382	A_23_P218793	XPNPEP3	6380	0	down	-1.34685	62.6713	84.4091	0.322414	chr22	41322769	41322828	+	hs|22q13.2	ENST00000428799	63929	NM_022098	GO:0005739|GO:0030145|GO:0009987|GO:0004177|GO:0006508|GO:0008233|GO:0046872|GO:0008237	NM_022098	NM_022098	THC2473423	Hs.529163	X-prolyl aminopeptidase (aminopeptidase P) 3, putative	Homo sapiens X-prolyl aminopeptidase (aminopeptidase P) 3, putative (XPNPEP3), nuclear gene encoding mitochondrial protein, transcript variant 1, mRNA [NM_022098]
383	A_32_P153195	BEAN1	1916	2	down	-1.3466	61.7038	83.0904	0.196273	chr16	66516596	66516655	+	hs|16q21	ENST00000299694	146227	NM_001178020	GO:0008219|GO:0016020|GO:0016021	NM_001178020	NM_001178020	THC2493535	Hs.97805	brain expressed, associated with NEDD4, 1	Homo sapiens brain expressed, associated with NEDD4, 1 (BEAN1), transcript variant 1, mRNA [NM_001178020]
384	A_24_P281908	CUX2	2227	2	down	-1.34653	23.6697	31.8721	0.583323	chr12	111652103	111655741	+	hs|12q24.11	ENST00000552889	23316	NM_015267	GO:0043565|GO:0006355|GO:0003700|GO:0005634|GO:0045892	NM_015267	NM_015267	NP313407	Hs.124953	cut-like homeobox 2	Homo sapiens cut-like homeobox 2 (CUX2), mRNA [NM_015267]
385	A_24_P56240	CPNE8	2547	2	down	-1.34629	1519.22	2045.31	0.283026	chr12	39046595	39046654	-	hs|12q12	ENST00000331366	144402	NM_153634		NM_153634	NM_153634	NP1161985	Hs.40910	copine VIII	Homo sapiens copine VIII (CPNE8), mRNA [NM_153634]
386	A_23_P390032	SLC35G1	2334	0	down	-1.34583	295.039	397.073	0.456758	chr10	95661583	95661642	+	hs|10q23.33	ENST00000427197	159371	NM_153226	GO:0016020|GO:0016021	NM_153226	NM_153226	THC2479011	Hs.632085	solute carrier family 35, member G1	Homo sapiens solute carrier family 35, member G1 (SLC35G1), transcript variant 2, mRNA [NM_153226]
387	A_23_P344037	CHFR	1202	1	down	-1.34514	449.987	605.296	0.135033	chr12	133417712	133417771	-	hs|12q24.33	ENST00000544093	55743	NM_018223	GO:0000209|GO:0005515|GO:0004842|GO:0007093|GO:0016874|GO:0005634|GO:0046872|GO:0007049|GO:0007067|GO:0000166|GO:0016605|GO:0019941|GO:0008270|GO:0051301	NM_018223	NM_018223	THC2483454	Hs.720197	checkpoint with forkhead and ring finger domains	Homo sapiens checkpoint with forkhead and ring finger domains (CHFR), transcript variant 4, mRNA [NM_018223]
388	A_24_P191664	GOLIM4	1592	0	down	-1.34459	702.498	944.573	0.804352	chr3	167727934	167727993	-	hs|3q26.2	ENST00000470487	27333	NM_014498	GO:0005801|GO:0005794|GO:0016020|GO:0005796|GO:0032580|GO:0006810|GO:0005730|GO:0030139|GO:0005634|GO:0016021|GO:0010008|GO:0005768	NM_014498	NM_014498	THC2463396	Hs.143600	golgi integral membrane protein 4	Homo sapiens golgi integral membrane protein 4 (GOLIM4), mRNA [NM_014498]
389	A_23_P58835	F2RL1	1514	0	down	-1.34404	108.462	145.777	0.66505	chr5	76129638	76129697	+	hs|5q13.3	ENST00000296677	2150	NM_005242	GO:0005515|GO:0043311|GO:0070963|GO:0046330|GO:0050900|GO:0060100|GO:0046328|GO:0051607|GO:0046329|GO:0030836|GO:0031274|GO:0070374|GO:0043123|GO:0090195|GO:0043122|GO:2000484|GO:0090198|GO:0072608|GO:0031681|GO:0030335|GO:0005794|GO:0004930|GO:0050702|GO:0014068|GO:0010804|GO:0007186|GO:0005887|GO:0045087|GO:0042119|GO:0034145|GO:0005886|GO:0034141|GO:0015057|GO:0034140|GO:0035025|GO:0035926|GO:…	NM_005242	NM_005242	THC2464357	Hs.154299	coagulation factor II (thrombin) receptor-like 1	Homo sapiens coagulation factor II (thrombin) receptor-like 1 (F2RL1), mRNA [NM_005242]
390	A_32_P8551	NRN1L	113	0	down	-1.34369	181.209	243.489	0.503826	chr16	67920211	67920270	+	hs|16q22.1	ENST00000339176	123904	NM_198443	GO:0005886|GO:0031225	NM_198443	NM_198443	THC2607525	Hs.435464	neuritin 1-like	Homo sapiens neuritin 1-like (NRN1L), mRNA [NM_198443]
391	A_23_P17103	TSGA10	936	0	down	-1.34314	50.7387	68.149	0.0697667	chr2	99614473	99614532	-	hs|2q11.2	ENST00000355053	80705	NM_025244	GO:0043005|GO:0003674|GO:0031965|GO:0005737|GO:0016020|GO:0005198|GO:0030031|GO:0009434|GO:0005634|GO:0007283|GO:0005575	NM_025244	NM_025244	THC2474226	Hs.120267	testis specific, 10	Homo sapiens testis specific, 10 (TSGA10), transcript variant 1, mRNA [NM_025244]
392	A_24_P403734	ZNF385A	1120	2	down	-1.34215	1531.31	2055.25	0.058193	chr12	54762995	54763054	-	hs|12q13.13	ENST00000546970	25946	NM_015481	GO:0005622|GO:0006355|GO:0005737|GO:0005730|GO:0008270|GO:0005634|GO:0003677|GO:0046872	NM_015481	NM_015481	THC2516767	Hs.505653	zinc finger protein 385A	Homo sapiens zinc finger protein 385A (ZNF385A), transcript variant 3, mRNA [NM_015481]
393	A_32_P225816	PRDM16	4810	1	down	-1.34174	728.576	977.557	0.269037	chr1	3355062	3355121	+	hs|1p36.32	ENST00000378398	63976	NM_022114	GO:0005515|GO:0003713|GO:0046332|GO:0005634|GO:0000122|GO:0043457|GO:0046872|GO:0005622|GO:0043565|GO:0050872|GO:0050873|GO:0017053|GO:0060021|GO:0030853|GO:0008270|GO:0045893|GO:0043586|GO:0045892|GO:0035019|GO:0030512|GO:0022008	NM_022114	NM_022114	THC2601645	Hs.99500	PR domain containing 16	Homo sapiens PR domain containing 16 (PRDM16), transcript variant 1, mRNA [NM_022114]
394	A_23_P78518	CEACAM19	869	0	down	-1.34127	456.492	612.279	0.381154	chr19	45187556	45187615	+	hs|19q13.31	ENST00000480278	56971	NM_020219	GO:0016020|GO:0016021	NM_020219	NM_020219	THC2489295	Hs.416925	carcinoembryonic antigen-related cell adhesion molecule 19	Homo sapiens carcinoembryonic antigen-related cell adhesion molecule 19 (CEACAM19), transcript variant 2, mRNA [NM_020219]
395	A_32_P62863	SCHIP1	136	0	down	-1.341	1323.37	1774.64	0.105948	chr3	159615048	159615107	+	hs|3q25.33	ENST00000412423	29970	NM_014575	GO:0005515|GO:0006807|GO:0001822|GO:0001553|GO:0048705|GO:0009791|GO:0042802|GO:0008150|GO:0008210|GO:0008585|GO:0010761|GO:0005737|GO:0060325|GO:0048745|GO:0060021|GO:0048008	NM_014575	NM_014575	NP175795	Hs.134665	schwannomin interacting protein 1	Homo sapiens schwannomin interacting protein 1 (SCHIP1), transcript variant 1, mRNA [NM_014575]
396	A_24_P71468	QPCT	495	0	down	-1.34051	1089.71	1460.77	0.803045	chr2	37600060	37600119	+	hs|2p22.2	ENST00000469098	25797	NM_012413	GO:0016603|GO:0016746|GO:0006508|GO:0008270|GO:0008233|GO:0005576|GO:0017186|GO:0046872|GO:0006464	NM_012413	NM_012413	THC2602925	Hs.79033	glutaminyl-peptide cyclotransferase	Homo sapiens glutaminyl-peptide cyclotransferase (QPCT), mRNA [NM_012413]
397	A_23_P153022	KRTAP2-4	245	0	down	-1.34039	1828.52	2450.94	0.371721	chr17	39221320	39221369	-	hs|17q21.2	ENST00000542137	85294	NM_033184	GO:0045095	NM_033184	NM_033184	NP314082	Hs.560502	keratin associated protein 2-4	Homo sapiens keratin associated protein 2-4 (KRTAP2-4), mRNA [NM_033184]
398	A_24_P28811	CYP4F30P	1540	0	down	-1.34019	107.821	144.5	0.454851	chr2	131438196	131438255	+	hs|2q21.1	ENST00000439137	100132708	NR_023391		NR_023391	NR_023391	THC2535623	Hs.710729	cytochrome P450, family 4, subfamily F, polypeptide 30, pseudogene	Homo sapiens cytochrome P450, family 4, subfamily F, polypeptide 30, pseudogene (CYP4F30P), non-coding RNA [NR_023391]
399	A_24_P323967	ZNF880	477	0	down	-1.33995	177.902	238.38	0.816021	chr19	52888043	52888102	+	hs|19q13.41	ENST00000422689	400713	NM_001145434	GO:0005622|GO:0006355|GO:0008270|GO:0003676|GO:0046872	NM_001145434	NM_001145434		Hs.502314	zinc finger protein 880	Homo sapiens zinc finger protein 880 (ZNF880), mRNA [NM_001145434]
400	A_23_P145761	ARL4A	2074	1	down	-1.33977	3701.56	4959.22	0.549725	chr7	12728281	12728340	+	hs|7p21.3	ENST00000404894	10124	NM_005738	GO:0005622|GO:0005515|GO:0005737|GO:0005886|GO:0000166|GO:0050873|GO:0007264|GO:0005730|GO:0005634|GO:0005525	NM_005738	NM_005738	THC2774405	Hs.245540	ADP-ribosylation factor-like 4A	Homo sapiens ADP-ribosylation factor-like 4A (ARL4A), transcript variant 1, mRNA [NM_005738]
401	A_32_P805871	KCNK4	424	0	down	-1.33893	29.9836	40.1459	0.405337	chr11	64064405	64064464	+	hs|11q13.1	ENST00000539651	50801	NM_033310	GO:0005244|GO:0005886|GO:0007268|GO:0005267|GO:0016021|GO:0006813|GO:0071805|GO:0006811	NM_033310	NM_033310	THC2738964	Hs.647233	potassium channel, subfamily K, member 4	Homo sapiens potassium channel, subfamily K, member 4 (KCNK4), mRNA [NM_033310]
402	A_23_P106117	SIX6	559	1	down	-1.33865	168.572	225.659	0.149319	chr14	60978278	60978337	+	hs|14q23.1	ENST00000327720	4990	NM_007374	GO:0043565|GO:0003700|GO:0009887|GO:0007275|GO:0005634|GO:0007601	NM_007374	NM_007374	THC2473952	Hs.194756	SIX homeobox 6	Homo sapiens SIX homeobox 6 (SIX6), mRNA [NM_007374]
403	A_23_P99891	MESDC1	641	1	down	-1.33855	6306.78	8441.97	0.131369	chr15	81296168	81296227	+	hs|15q25.1	ENST00000267984	59274	NM_022566		NM_022566	NM_022566	THC2462286	Hs.513071	mesoderm development candidate 1	Homo sapiens mesoderm development candidate 1 (MESDC1), mRNA [NM_022566]
404	A_24_P373312	NFATC3	2913	3	down	-1.33833	1478.08	1978.15	0.0194323	chr16	68225615	68225674	+	hs|16q22.1	ENST00000539828	4775	NM_173165	GO:0071285|GO:0001569|GO:0003700|GO:0005886|GO:0006357|GO:0006366|GO:0005730|GO:0005634|GO:0003677|GO:0005829|GO:0007507|GO:0045333|GO:0005737|GO:0006954|GO:0045944|GO:0003682|GO:0055001|GO:0051145	NM_173165	NM_173165	THC2642592	Hs.436585	nuclear factor of activated T-cells, cytoplasmic, calcineurin-dependent 3	Homo sapiens nuclear factor of activated T-cells, cytoplasmic, calcineurin-dependent 3 (NFATC3), transcript variant 1, mRNA [NM_173165]
405	A_24_P167030	AP3M1	3552	1	down	-1.33786	2848.66	3811.11	0.281566	chr10	75882071	75882130	-	hs|10q22.2	ENST00000355264	26985	NM_207012	GO:0005515|GO:0030131|GO:0005794|GO:0006622|GO:0016192|GO:0006886|GO:0005764	NM_207012	NM_207012	THC2484457	Hs.500104	adaptor-related protein complex 3, mu 1 subunit	Homo sapiens adaptor-related protein complex 3, mu 1 subunit (AP3M1), transcript variant 1, mRNA [NM_207012]
406	A_23_P20882	ATP6V1G1	630	0	down	-1.33783	25911.4	34665	0.323871	chr9	117360145	117360204	+	hs|9q32	ENST00000374050	9550	NM_004888	GO:0008286|GO:0005886|GO:0005765|GO:0055085|GO:0005829|GO:0005622|GO:0006879|GO:0033572|GO:0008553|GO:0051117|GO:0016820|GO:0016887|GO:0016471|GO:0006811|GO:0015992	NM_004888	NM_004888	NP082649	Hs.388654	ATPase, H+ transporting, lysosomal 13kDa, V1 subunit G1	Homo sapiens ATPase, H+ transporting, lysosomal 13kDa, V1 subunit G1 (ATP6V1G1), mRNA [NM_004888]
407	A_23_P114299	CXCR3	449	0	down	-1.33743	19.5192	26.1055	0.255054	chrX	70835807	70835866	-	hs|Xq13.1	ENST00000373691	2833	NM_001504	GO:0005886|GO:0004930|GO:0006928|GO:0007204|GO:0019956|GO:0005737|GO:0006935|GO:0005887|GO:0016494|GO:0004950|GO:0004872|GO:0004871|GO:0007155	NM_001504	NM_001504	THC2477006	Hs.198252	chemokine (C-X-C motif) receptor 3	Homo sapiens chemokine (C-X-C motif) receptor 3 (CXCR3), transcript variant 1, mRNA [NM_001504]
408	A_23_P74954	RCC2	2330	1	down	-1.33735	6696.42	8955.47	0.362585	chr1	17734150	17734209	-	hs|1p36.13	ENST00000375436	55920	NM_018715	GO:0000236|GO:0005694|GO:0005874|GO:0005730|GO:0005819|GO:0005634|GO:0005829|GO:0005737|GO:0000087|GO:0000278|GO:0005856|GO:0000775|GO:0051301	NM_018715	NM_018715	THC2751572	Hs.380857	regulator of chromosome condensation 2	Homo sapiens regulator of chromosome condensation 2 (RCC2), transcript variant 1, mRNA [NM_018715]
409	A_32_P154830	OSTM1	3376	3	down	-1.33695	272.515	364.339	0.31163	chr6	108363259	108363318	-	hs|6q21	ENST00000492130	28962	NM_014028	GO:0016020|GO:0030316|GO:0016021|GO:0005829	NM_014028	NM_014028	THC2499748	Hs.226780	osteopetrosis associated transmembrane protein 1	Homo sapiens osteopetrosis associated transmembrane protein 1 (OSTM1), mRNA [NM_014028]
410	A_24_P915007	NACC1	2735	0	down	-1.33689	4781.72	6392.65	0.618837	chr19	13251892	13251951	+	hs|19p13.2	ENST00000292431	112939	NM_052876	GO:0016604|GO:0008284|GO:0005737|GO:0005730|GO:0051260|GO:0005634|GO:0006917|GO:0045892|GO:0043231	NM_052876	NM_052876	THC2462664	Hs.531614	nucleus accumbens associated 1, BEN and BTB (POZ) domain containing	Homo sapiens nucleus accumbens associated 1, BEN and BTB (POZ) domain containing (NACC1), mRNA [NM_052876]
411	A_23_P381714	CA13	2724	1	down	-1.33677	385.242	514.979	0.191311	chr8	86195965	86196024	+	hs|8q21.2	ENST00000321764	377677	NM_198584	GO:0008270|GO:0004089|GO:0006730|GO:0046872|GO:0016829	NM_198584	NM_198584	THC2535755	Hs.127189	carbonic anhydrase XIII	Homo sapiens carbonic anhydrase XIII (CA13), mRNA [NM_198584]
412	A_23_P353035	IGFBP7	544	0	down	-1.33602	89.8714	120.07	0.649746	chr4	57897423	57897482	-	hs|4q12	ENST00000295666	3490	NM_001553	GO:0031012|GO:0005515|GO:0008285|GO:0005576|GO:0007155|GO:0005615|GO:0001558|GO:0005520	NM_001553	NM_001553	THC2596412	Hs.479808	insulin-like growth factor binding protein 7	Homo sapiens insulin-like growth factor binding protein 7 (IGFBP7), mRNA [NM_001553]
413	A_23_P257043	GEM	1051	1	down	-1.33593	409.593	547.188	0.460693	chr8	95261948	95262007	-	hs|8q22.1	ENST00000297596	2669	NM_005261	GO:0005515|GO:0005516|GO:0000287|GO:0005886|GO:0007264|GO:0003924|GO:0005525|GO:0006184|GO:0007165|GO:0006955|GO:0000166|GO:0009898|GO:0019003|GO:0007166	NM_005261	NM_005261	THC2463469	Hs.654463	GTP binding protein overexpressed in skeletal muscle	Homo sapiens GTP binding protein overexpressed in skeletal muscle (GEM), transcript variant 1, mRNA [NM_005261]
414	A_23_P165927	STMN3	1630	0	down	-1.33506	19027.1	25402.3	0.67952	chr20	62271086	62271145	-	hs|20q13.33	ENST00000370053	50861	NM_015894	GO:0035556|GO:0043005|GO:0048471|GO:0005737|GO:0035021|GO:0032314|GO:0051493|GO:0019904|GO:0031122|GO:0005625|GO:0031175|GO:0007399	NM_015894	NM_015894	THC2472774	Hs.639609	stathmin-like 3	Homo sapiens stathmin-like 3 (STMN3), mRNA [NM_015894]
415	A_23_P215944	CTSB	2598	1	down	-1.33498	2142.18	2859.77	0.533258	chr8	11701877	11701936	-	hs|8p23.1	ENST00000415599	1508	NM_147780	GO:0005515|GO:0014070|GO:0030984|GO:0048471|GO:0045471|GO:0043434|GO:0014075|GO:0005764|GO:0005615|GO:0005739|GO:0005622|GO:0005737|GO:0016324|GO:0070670|GO:0060548|GO:0006508|GO:0042277|GO:0042470|GO:0006914|GO:0009611|GO:0042981|GO:0005625|GO:0005576|GO:0009612|GO:0009749|GO:0004197|GO:0042383|GO:0050790|GO:0007519|GO:0005901|GO:0008233|GO:0009897	NM_147780	NM_147780	THC2465648	Hs.520898	cathepsin B	Homo sapiens cathepsin B (CTSB), transcript variant 2, mRNA [NM_147780]
416	A_23_P350001	GUCY1A2	365	0	down	-1.33481	288.052	384.494	0.462303	chr11	106558405	106558464	-	hs|11q22.3	ENST00000282249	2977	NM_000855	GO:0035556|GO:0007165|GO:0005737|GO:0000166|GO:0007596|GO:0006182|GO:0030168|GO:0004383|GO:0005525|GO:0020037	NM_000855	NM_000855	THC2479420	Hs.654555	guanylate cyclase 1, soluble, alpha 2	Homo sapiens guanylate cyclase 1, soluble, alpha 2 (GUCY1A2), mRNA [NM_000855]
417	A_23_P114879	HOOK1	3413	1	down	-1.33441	38.2204	51.0016	0.396035	chr1	60328519	60330332	+	hs|1p32.1	ENST00000395561	51361	NM_015888	GO:0005515|GO:0008017|GO:0030897|GO:0005874|GO:0008333|GO:0007286|GO:0000226|GO:0003779|GO:0007275|GO:0007283|GO:0045022|GO:0015031|GO:0030154|GO:0042802|GO:0005737|GO:0007032|GO:0005856|GO:0007040|GO:0070695	NM_015888	NM_015888	THC2472637	Hs.378836	hook homolog 1 (Drosophila)	Homo sapiens hook homolog 1 (Drosophila) (HOOK1), mRNA [NM_015888]
418	A_23_P100263	CMIP	1963	1	down	-1.33287	230.154	306.764	0.627061	chr16	81743583	81743642	+	hs|16q23.3	ENST00000537098	80790	NM_198390	GO:0005737|GO:0005634	NM_198390	NM_198390	THC2467498	Hs.594095	c-Maf inducing protein	Homo sapiens c-Maf inducing protein (CMIP), transcript variant 1, mRNA [NM_198390]
419	A_23_P211748	GTF2E1	1599	1	down	-1.33259	2546.32	3393.19	0.399745	chr3	120501611	120501670	+	hs|3q13.33	ENST00000283875	2960	NM_005513	GO:0005515|GO:0010467|GO:0006355|GO:0006368|GO:0006367|GO:0006366|GO:0005634|GO:0046872|GO:0043565|GO:0044419|GO:0016032|GO:0005654|GO:0008270	NM_005513	NM_005513	THC2471717	Hs.445272	general transcription factor IIE, polypeptide 1, alpha 56kDa	Homo sapiens general transcription factor IIE, polypeptide 1, alpha 56kDa (GTF2E1), mRNA [NM_005513]
420	A_24_P240166	PHLDB2	3353	0	down	-1.33163	122.143	162.65	0.568701	chr3	111694972	111695031	+	hs|3q13.2	ENST00000393925	90102	NM_145753	GO:0005737|GO:0005886|GO:0045111	NM_145753	NM_145753	THC2461329	Hs.603252	pleckstrin homology-like domain, family B, member 2	Homo sapiens pleckstrin homology-like domain, family B, member 2 (PHLDB2), transcript variant 4, mRNA [NM_145753]
421	A_32_P166598	FAM35B	113	0	down	-1.33078	1022.59	1360.84	0.297502	chr10	46918295	46918354	+	hs|10q11.22	ENST00000301038	414241	NR_027632		NR_027632	NR_027632	THC2529667	Hs.283521	family with sequence similarity 35, member A pseudogene	Homo sapiens family with sequence similarity 35, member B (FAM35B), non-coding RNA [NR_027632]
422	A_23_P167553	DHFR	2861	0	down	-1.33074	453.231	603.131	0.257925	chr5	79924476	79924535	-	hs|5q14.1	ENST00000513048	1719	NM_000791		NM_000791	NM_000791	THC2500404	Hs.648635	dihydrofolate reductase	Homo sapiens dihydrofolate reductase (DHFR), mRNA [NM_000791]
423	A_23_P150053	ACTA2	149	0	down	-1.3303	4979.03	6623.61	0.604408	chr10	90697899	90697958	-	hs|10q23.31	ENST00000458208	59	NM_001613	GO:0005737|GO:0006936|GO:0000166|GO:0008217|GO:0015629|GO:0009615|GO:0005524|GO:0030485|GO:0014829|GO:0005829	NM_001613	NM_001613	THC2573035	Hs.500483	actin, alpha 2, smooth muscle, aorta	Homo sapiens actin, alpha 2, smooth muscle, aorta (ACTA2), transcript variant 2, mRNA [NM_001613]
424	A_23_P35943	ANKK1	151	0	down	-1.33008	54643	72679.8	0.626766	chr11	113271043	113271102	+	hs|11q23.2	ENST00000303941	255239	NM_178510	GO:0000166|GO:0004674|GO:0005524	NM_178510	NM_178510	THC2488697	Hs.448473	ankyrin repeat and kinase domain containing 1	Homo sapiens ankyrin repeat and kinase domain containing 1 (ANKK1), mRNA [NM_178510]
425	A_23_P31041	MYLIP	1494	1	down	-1.32977	192.588	256.097	0.351608	chr6	16143302	16143361	+	hs|6p22.3	ENST00000356840	29116	NM_013262	GO:0042632|GO:0005515|GO:0008092|GO:0045732|GO:0004842|GO:0016567|GO:0016874|GO:0006928|GO:0046872|GO:0007399|GO:0031648|GO:0005622|GO:0005737|GO:0042787|GO:0032803|GO:0008270|GO:0010989|GO:0005856|GO:0019898	NM_013262	NM_013262	THC2741932	Hs.484738	myosin regulatory light chain interacting protein	Homo sapiens myosin regulatory light chain interacting protein (MYLIP), mRNA [NM_013262]
426	A_32_P100974	RPL24	83	0	down	-1.32867	3679.71	4889.12	0.813047	chr3	101399936	101399995	-	hs|3q12.3	ENST00000394077	6152	NM_000986	GO:0031290|GO:0010458|GO:0010467|GO:0021554|GO:0003735|GO:0060041|GO:0031575|GO:0016070|GO:0016071|GO:0019083|GO:0003723|GO:0019058|GO:0006415|GO:0006412|GO:0005829|GO:0006414|GO:0031018|GO:0000027|GO:0005840|GO:0016032|GO:0022625|GO:0044267	NM_000986	NM_000986	THC2494318	Hs.477028	ribosomal protein L24	Homo sapiens ribosomal protein L24 (RPL24), mRNA [NM_000986]
427	A_23_P259272	WSB2	1502	2	down	-1.32858	14289.8	18985.2	0.0805117	chr12	118470778	118470837	-	hs|12q24.23	ENST00000315436	55884	NM_018639	GO:0035556	NM_018639	NM_018639	THC2705058	Hs.728135	WD repeat and SOCS box containing 2	Homo sapiens WD repeat and SOCS box containing 2 (WSB2), mRNA [NM_018639]
428	A_24_P324396		432	0	down	-1.32857	437.364	581.067	0.220297	chr1	1510531	1510590	+	hs|1p36.33	ENST00000366221		AB593172		ENST00000366221		THC2498170	Hs.549751		Homo sapiens HP08716 mRNA, partial sequence, clone: HP08716-RBd88H07. [AB593172]
429	A_23_P502654	SHMT1	877	1	down	-1.32739	975.904	1295.41	0.126571	chr17	18231526	18231585	-	hs|17p11.2	ENST00000352886	6470	NM_004169	GO:0051262|GO:0006767|GO:0005634|GO:0004372|GO:0008732|GO:0042803|GO:0019264|GO:0005829|GO:0005739|GO:0034641|GO:0005737|GO:0051289|GO:0006766|GO:0045329|GO:0030170|GO:0046655|GO:0009113|GO:0006565|GO:0006730|GO:0016597|GO:0016740	NM_004169	NM_004169	THC2468055	Hs.513987	serine hydroxymethyltransferase 1 (soluble)	Homo sapiens serine hydroxymethyltransferase 1 (soluble) (SHMT1), nuclear gene encoding mitochondrial protein, transcript variant 1, mRNA [NM_004169]
430	A_23_P36611	APAF1	2945	2	down	-1.32674	236.245	313.437	0.149027	chr12	99128417	99128476	+	hs|12q23.1	ENST00000357310	317	NM_181861	GO:0005515|GO:0008635|GO:0005794|GO:0006919|GO:0005730|GO:0006915|GO:0042981|GO:0005634|GO:0006952|GO:0008656|GO:0005524|GO:0005829|GO:0007399|GO:0005622|GO:0005737|GO:0043531|GO:0043293|GO:0000166|GO:0008629	NM_181861	NM_181861	THC2564321	Hs.728891	apoptotic peptidase activating factor 1	Homo sapiens apoptotic peptidase activating factor 1 (APAF1), transcript variant 3, mRNA [NM_181861]
431	A_23_P88710	TMEM87A	1178	1	down	-1.32641	8252.57	10946.3	0.0656073	chr15	42503419	42503478	-	hs|15q15.1	ENST00000448392	25963	NM_015497	GO:0016020|GO:0016021	NM_015497	NM_015497	THC2551560	Hs.730697	transmembrane protein 87A	Homo sapiens transmembrane protein 87A (TMEM87A), transcript variant 1, mRNA [NM_015497]
432	A_24_P176079	WASF3	3103	1	down	-1.32638	1332.57	1767.49	0.249819	chr13	27262694	27262753	+	hs|13q12.13	ENST00000361042	10810	NM_006646	GO:0005737|GO:0006461|GO:0008360|GO:0007010|GO:0030041|GO:0003779|GO:0005856	NM_006646	NM_006646	THC2519416	Hs.618732	WAS protein family, member 3	Homo sapiens WAS protein family, member 3 (WASF3), mRNA [NM_006646]
433	A_24_P323997	TPRX1	532	0	down	-1.32614	30.5001	40.4473	0.574149	chr19	48305056	48305115	-	hs|19q13.33	ENST00000543508	284355	NM_198479	GO:0043565|GO:0003700|GO:0005634	NM_198479	NM_198479	THC2484424	Hs.629812	tetra-peptide repeat homeobox 1	Homo sapiens tetra-peptide repeat homeobox 1 (TPRX1), mRNA [NM_198479]
434	A_23_P33256	GP9	137	0	down	-1.32563	582.707	772.456	0.507227	chr3	128781051	128781110	+	hs|3q21.3	ENST00000307395	2815	NM_000174	GO:0005886|GO:0007596|GO:0005887|GO:0007597|GO:0030168|GO:0007155	NM_000174	NM_000174	THC2478472	Hs.1144	glycoprotein IX (platelet)	Homo sapiens glycoprotein IX (platelet) (GP9), mRNA [NM_000174]
435	A_23_P215328	SFRP4	1544	0	down	-1.32487	251.816	333.624	0.699199	chr7	37946751	37946810	-	hs|7p14.1	ENST00000436072	6424	NM_003014	GO:0008406|GO:0017147|GO:0060429|GO:0008285|GO:0090263|GO:0043434|GO:0005634|GO:0009790|GO:0007409|GO:0005615|GO:0030154|GO:0043433|GO:0046697|GO:0005737|GO:0046329|GO:0022601|GO:0009725|GO:0016055|GO:0090090|GO:0032355|GO:0001944|GO:0042813|GO:0043065|GO:0009986|GO:2000119|GO:0060056|GO:0055062|GO:0051384|GO:0005576|GO:0030165|GO:0032589|GO:0010628|GO:0045606|GO:0007420|GO:0002092	NM_003014	NM_003014	THC2467117	Hs.658169	secreted frizzled-related protein 4	Homo sapiens secreted frizzled-related protein 4 (SFRP4), mRNA [NM_003014]
436	A_32_P179083	MGC21881	892	0	down	-1.32473	337.18	446.672	0.0865898	chr9	41953468	41953527	-	hs|9p12	ENST00000476224	389741	NR_015363		NR_015363	NR_015363	THC2510101	Hs.380240	uncharacterized locus MGC21881	Homo sapiens uncharacterized locus MGC21881 (MGC21881), non-coding RNA [NR_015363]
437	A_32_P524614	C17orf74	68	0	down	-1.32469	91.602	121.345	0.587516	chr17	7330813	7330872	+	hs|17p13.1	ENST00000333870	201243	NM_175734	GO:0016020|GO:0016021	NM_175734	NM_175734	THC2604216	Hs.380704	chromosome 17 open reading frame 74	Homo sapiens chromosome 17 open reading frame 74 (C17orf74), mRNA [NM_175734]
438	A_32_P83784	ARAP2	1903	1	down	-1.32435	453.677	600.827	0.246843	chr4	36068101	36068160	-	hs|4p14	ENST00000303965	116984	NM_015230	GO:0005622|GO:0051056|GO:0008060|GO:0007165|GO:0005737|GO:0032312|GO:0007264|GO:0005547|GO:0008270|GO:0046872|GO:0005829	NM_015230	NM_015230	THC2461402	Hs.479451	ArfGAP with RhoGAP domain, ankyrin repeat and PH domain 2	Homo sapiens ArfGAP with RhoGAP domain, ankyrin repeat and PH domain 2 (ARAP2), mRNA [NM_015230]
439	A_23_P331908		940	0	down	-1.32428	252.093	333.841	0.7182	chr11	45236216	45236275	+	hs|11p11.2	ENST00000399269		XM_003119496		ENST00000399269	XM_003119496	THC2601460	Hs.178715		PREDICTED: Homo sapiens hypothetical protein LOC100507338 (LOC100507338), mRNA [XM_003119496]
440	A_23_P215806	ZNF117	137	0	down	-1.32407	1774.41	2349.43	0.680007	chr7	64439403	64439462	-	hs|7q11.21	ENST00000398695	51351	NM_015852	GO:0005622|GO:0006355|GO:0003700|GO:0008270|GO:0005634|GO:0003677|GO:0046872	NM_015852	NM_015852	THC2474996	Hs.250693	zinc finger protein 117	Homo sapiens zinc finger protein 117 (ZNF117), mRNA [NM_015852]
441	A_23_P18993	MIER3	4860	4	down	-1.32389	34.5446	45.7331	0.39616	chr5	56219093	56219152	-	hs|5q11.2	ENST00000452157	166968	NM_152622	GO:0006355|GO:0005634|GO:0003677	NM_152622	NM_152622	THC2471543	Hs.657594	mesoderm induction early response 1, family member 3	Homo sapiens mesoderm induction early response 1, family member 3 (MIER3), mRNA [NM_152622]
442	A_23_P24129	DKK1	850	0	down	-1.32374	2351.05	3112.19	0.717292	chr10	54076687	54076746	+	hs|10q21.1	ENST00000373970	22943	NM_012242	GO:0005515|GO:0090082|GO:0005886|GO:0005615|GO:0030514|GO:0031333|GO:0033137|GO:0004871|GO:0032526|GO:0001942|GO:0048019|GO:0090090|GO:0001706|GO:0001707|GO:0007275|GO:0005576|GO:0000122|GO:0048642|GO:0007165|GO:0000904|GO:0060325|GO:0002090|GO:0030900|GO:0008083|GO:0050750	NM_012242	NM_012242	THC2788650	Hs.40499	dickkopf 1 homolog (Xenopus laevis)	Homo sapiens dickkopf homolog 1 (Xenopus laevis) (DKK1), mRNA [NM_012242]
443	A_23_P150919	ORAI1	397	0	down	-1.32358	52519.6	69513.9	0.717384	chr12	122080078	122080137	+	hs|12q24.31	ENST00000330079	84876	AK027372	GO:0005515|GO:0005886|GO:0051928|GO:0007596|GO:0005887|GO:0051924|GO:0030168|GO:0015279|GO:0005216|GO:0006811	ENST00000330079		THC2487014	Hs.55148	ORAI calcium release-activated calcium modulator 1	ORAI calcium release-activated calcium modulator 1 [Source:HGNC Symbol;Acc:25896] [ENST00000330079]
444	A_24_P91405	ZNF709	375	0	down	-1.32349	367.196	485.981	0.573992	chr19	12575431	12575490	-	hs|19p13.2	ENST00000397732	163051	NM_152601	GO:0005622|GO:0006355|GO:0008270|GO:0005634|GO:0003677|GO:0046872	NM_152601	NM_152601	THC2477395	Hs.631623	zinc finger protein 709	Homo sapiens zinc finger protein 709 (ZNF709), mRNA [NM_152601]
445	A_23_P257516	MICA	157	0	down	-1.32335	15818	20932.7	0.64623	chr6	31380175	31380234	+	hs|6p21.33	ENST00000467522	100507436	NM_000247	GO:0030881|GO:0005886|GO:0009408|GO:0009986|GO:0046703|GO:0042612|GO:0002418|GO:0046629|GO:0005615|GO:0006974|GO:0002223|GO:0051607|GO:0005737|GO:0006955|GO:0016020|GO:0005887|GO:0019882|GO:0050776|GO:0019835|GO:0042742	NM_000247	NM_000247	THC2493434	Hs.130838	MHC class I polypeptide-related sequence A	Homo sapiens MHC class I polypeptide-related sequence A (MICA), transcript variant 1 (allele MICA*001), mRNA [NM_000247]
446	A_23_P214080	EGR1	1195	0	down	-1.32334	13505.8	17872.7	0.0730596	chr5	137804891	137804950	+	hs|5q31.2	ENST00000239938	1958	NM_001964	GO:0005515|GO:0003700|GO:0006366|GO:0044212|GO:0072110|GO:0000982|GO:0019221|GO:0005634|GO:0071480|GO:0046872|GO:0005622|GO:0005737|GO:0072303|GO:0060337|GO:0003690|GO:0045944|GO:0048169|GO:0007611|GO:0033233|GO:0090090|GO:0070498|GO:0035035|GO:0032868|GO:0000122|GO:0030509|GO:0003677|GO:0009749|GO:0043565|GO:0030217|GO:0071504|GO:0071506|GO:0008270|GO:0005654|GO:0045893	NM_001964	NM_001964	THC2565476	Hs.326035	early growth response 1	Homo sapiens early growth response 1 (EGR1), mRNA [NM_001964]
447	A_24_P932706		2068	1	down	-1.32333	316.709	419.111	0.47933	chr7	48002873	48002932	-	hs|7p12.3
448	A_23_P47579	NLRP14	218	0	down	-1.32333	21.7038	28.7211	0.504008	chr11	7083591	7083650	+	hs|11p15.4	ENST00000299481	338323	NM_176822	GO:0000166|GO:0007275|GO:0007283|GO:0005524|GO:0030154	NM_176822	NM_176822	THC2487322	Hs.449637	NLR family, pyrin domain containing 14	Homo sapiens NLR family, pyrin domain containing 14 (NLRP14), mRNA [NM_176822]
449	A_24_P245298	TNFSF12	1124	0	down	-1.32319	48.2038	63.7828	0.288944	chr17	7461108	7461167	+	hs|17p13.1	ENST00000322272	8742	NM_003809	GO:0005515|GO:0008624|GO:0005164|GO:0048471|GO:0005886|GO:0005102|GO:0006915|GO:0007275|GO:0005576|GO:0006917|GO:0005125|GO:0005615|GO:0045766|GO:0030154|GO:0007165|GO:0006955|GO:0001938|GO:0043542|GO:0005887	NM_003809	NM_003809	THC2485174	Hs.54673	tumor necrosis factor (ligand) superfamily, member 12	Homo sapiens tumor necrosis factor (ligand) superfamily, member 12 (TNFSF12), transcript variant 1, mRNA [NM_003809]
450	A_24_P208345	SLC45A3	1383	1	down	-1.32299	1364.66	1805.43	0.226972	chr1	205627037	205627096	-	hs|1q32.1	ENST00000367145	85414	NM_033102	GO:0016020|GO:0016021|GO:0055085	NM_033102	NM_033102	NP1165434	Hs.278695	solute carrier family 45, member 3	Homo sapiens solute carrier family 45, member 3 (SLC45A3), mRNA [NM_033102]
451	A_23_P140928	TMC7	2211	0	down	-1.32284	78.4303	103.751	0.129209	chr16	19074010	19074069	+	hs|16p12.3	ENST00000304381	79905	NM_024847	GO:0016020|GO:0016021	NM_024847	NM_024847	THC2474805	Hs.187377	transmembrane channel-like 7	Homo sapiens transmembrane channel-like 7 (TMC7), transcript variant 1, mRNA [NM_024847]
452	A_32_P497742		1904	0	down	-1.32253	125.025	165.349	0.328257	chr1	168049113	168049172	-	hs|1q24.2	ENST00000440990		AK091271		ENST00000440990		THC2475607	Hs.271809		Uncharacterized protein [Source:UniProtKB/TrEMBL;Acc:E7ETL7] [ENST00000440990]
453	A_23_P329870	RHBDF2	1627	0	down	-1.32238	6247.58	8261.66	0.258341	chr17	74466978	74467037	-	hs|17q25.1	ENST00000313080	79651	NM_024599	GO:0019838|GO:0016020|GO:0004252|GO:0005783|GO:0050709|GO:0006508|GO:0005789|GO:0016021|GO:0015031	NM_024599	NM_024599	NP434208	Hs.464157	rhomboid 5 homolog 2 (Drosophila)	Homo sapiens rhomboid 5 homolog 2 (Drosophila) (RHBDF2), transcript variant 1, mRNA [NM_024599]
454	A_24_P402836	ZNF141	40	0	down	-1.32221	905.73	1197.56	0.708364	chr4	367324	367383	+	hs|4p16.3	ENST00000240499	7700	NM_003441	GO:0005622|GO:0006355|GO:0006366|GO:0008270|GO:0005634|GO:0009653|GO:0003677|GO:0046872	NM_003441	NM_003441	THC2597064	Hs.654355	zinc finger protein 141	Homo sapiens zinc finger protein 141 (ZNF141), mRNA [NM_003441]
455	A_23_P116890	PRB3	123	0	down	-1.32205	78.7425	104.102	0.395643	chr12	11420478	11420537	-	hs|12p13.2	ENST00000538488	5544	NM_006249	GO:0051636|GO:0008150|GO:0005576	NM_006249	NM_006249	THC2479522	Hs.73031	proline-rich protein BstNI subfamily 3	Homo sapiens proline-rich protein BstNI subfamily 3 (PRB3), mRNA [NM_006249]
456	A_23_P145681	ACTL6B	141	0	down	-1.32156	26.9838	35.6607	0.101245	chr7	100245077	100245136	-	hs|7q22.1	ENST00000487125	51412	NM_016188	GO:0071565|GO:0006357|GO:0016514|GO:0003713|GO:0006325|GO:0005730|GO:0005200|GO:0006338|GO:0005634|GO:0005524|GO:0007399	NM_016188	NM_016188	NP104334	Hs.259831	actin-like 6B	Homo sapiens actin-like 6B (ACTL6B), mRNA [NM_016188]
457	A_23_P45365	COL4A5	1167	0	down	-1.32076	726.086	958.985	0.0693278	chrX	107940580	107940639	+	hs|Xq22.3	ENST00000328300	1287	NM_033380	GO:0005581|GO:0007411|GO:0005488|GO:0005587|GO:0005576|GO:0005201	NM_033380	NM_033380	THC2605603	Hs.369089	collagen, type IV, alpha 5	Homo sapiens collagen, type IV, alpha 5 (COL4A5), transcript variant 2, mRNA [NM_033380]
458	A_23_P157527	LRRCC1	1990	3	down	-1.32069	177.287	234.141	0.00182631	chr8	86057728	86057787	+	hs|8q21.2	ENST00000414626	85444	NM_033402	GO:0007067|GO:0007049|GO:0005813|GO:0005737|GO:0005814|GO:0005730|GO:0005634|GO:0005856|GO:0051301	NM_033402	NM_033402	THC2472393	Hs.193115	leucine rich repeat and coiled-coil domain containing 1	Homo sapiens leucine rich repeat and coiled-coil domain containing 1 (LRRCC1), mRNA [NM_033402]
459	A_23_P102950	RSPH1	329	0	down	-1.32038	494.663	653.141	0.218255	chr21	43892621	43892680	-	hs|21q22.3	ENST00000493019	89765	NM_080860	GO:0005737|GO:0007126|GO:0005634|GO:0005829	NM_080860	NM_080860	THC2619180	Hs.661069	radial spoke head 1 homolog (Chlamydomonas)	Homo sapiens radial spoke head 1 homolog (Chlamydomonas) (RSPH1), mRNA [NM_080860]
460	A_32_P83915	RHOQ	2038	0	down	-1.32023	1674.75	2211.06	0.50902	chr2	46808285	46808344	+	hs|2p21	ENST00000489471	23433	NM_012249	GO:0032427|GO:0008286|GO:0051056|GO:0032869|GO:0005886|GO:0007264|GO:0005884|GO:0008360|GO:0003924|GO:0051491|GO:0005525|GO:0005829|GO:0005622|GO:0006184|GO:0005737|GO:0000166|GO:0030866|GO:0046326|GO:0045944|GO:0032956|GO:0090005|GO:0045121|GO:0005522	NM_012249	NM_012249	THC2577154	Hs.709193	ras homolog gene family, member Q	Homo sapiens ras homolog gene family, member Q (RHOQ), mRNA [NM_012249]
461	A_23_P80473	CHST13	712	0	down	-1.31954	868.887	1146.53	0.33865	chr3	126261750	126261809	+	hs|3q21.3	ENST00000319340	166012	NM_152889	GO:0047756|GO:0016051|GO:0030206|GO:0005794|GO:0016020|GO:0000139|GO:0008146|GO:0001537|GO:0016021|GO:0016740	NM_152889	NM_152889	THC2602365	Hs.292375	carbohydrate (chondroitin 4) sulfotransferase 13	Homo sapiens carbohydrate (chondroitin 4) sulfotransferase 13 (CHST13), mRNA [NM_152889]
462	A_23_P423695	MXD4	3111	1	down	-1.31871	287.97	379.748	0.749717	chr4	2251280	2251339	-	hs|4p16.3	ENST00000537353	10608	NM_006454	GO:0006355|GO:0008285|GO:0003714|GO:0005634|GO:0000122|GO:0003677	NM_006454	NM_006454	THC2462364	Hs.655020	MAX dimerization protein 4	Homo sapiens MAX dimerization protein 4 (MXD4), mRNA [NM_006454]
463	A_23_P23850	DAB1	3366	1	down	-1.31848	32.1535	42.3937	0.434181	chr1	57480639	57480698	-	hs|1p32.2	ENST00000371231	1600	NM_021080	GO:0007275|GO:0030154|GO:0007399	NM_021080	NM_021080	THC2533734	Hs.477370	disabled homolog 1 (Drosophila)	Homo sapiens disabled homolog 1 (Drosophila) (DAB1), mRNA [NM_021080]
464	A_23_P207089	SHBG	31	0	down	-1.31805	42.0636	55.4421	0.525956	chr17	7536135	7536194	+	hs|17p13.1	ENST00000380450	6462	NM_001040	GO:0007285|GO:0005576|GO:0005497|GO:0042803|GO:0009914	NM_001040	NM_001040	THC2479643	Hs.632235	sex hormone-binding globulin	Homo sapiens sex hormone-binding globulin (SHBG), transcript variant 1, mRNA [NM_001040]
465	A_23_P29067	TMPRSS2	1591	0	down	-1.31798	29.3653	38.7028	0.565482	chr21	42836904	42836963	-	hs|21q22.3	ENST00000398585	7113	NM_005656	GO:0005737|GO:0005886|GO:0004252|GO:0005887|GO:0006508|GO:0008236|GO:0008233|GO:0005576|GO:0005044	NM_005656	NM_005656	THC2485211	Hs.439309	transmembrane protease, serine 2	Homo sapiens transmembrane protease, serine 2 (TMPRSS2), transcript variant 2, mRNA [NM_005656]
466	A_23_P54576	KIFC3	667	0	down	-1.31695	97.7754	128.765	0.329535	chr16	57794283	57794651	-	hs|16q21	ENST00000539578	3801	NM_005550	GO:0090136|GO:0005813|GO:0005871|GO:0030054|GO:0005794|GO:0005874|GO:0031410|GO:0045218|GO:0003777|GO:0005524|GO:0005915|GO:0005737|GO:0016020|GO:0000166|GO:0005912|GO:0007030|GO:0005856|GO:0007601|GO:0030659|GO:0007018	NM_005550	NM_005550	NP1473422	Hs.23131	kinesin family member C3	Homo sapiens kinesin family member C3 (KIFC3), transcript variant 1, mRNA [NM_005550]
467	A_23_P215634	IGFBP3	1850	0	down	-1.3167	108.654	143.065	0.776032	chr7	45952608	45952667	-	hs|7p12.3	ENST00000438491	3486	NM_001013398	GO:0005515|GO:0043065|GO:0008285|GO:0031994|GO:0048662|GO:0005576|GO:0005634|GO:0001558|GO:0005615|GO:0046872|GO:0014912|GO:0016942|GO:0008160|GO:0045663|GO:0001933|GO:0006468|GO:0009968|GO:0005520	NM_001013398	NM_001013398	NP1147610	Hs.450230	insulin-like growth factor binding protein 3	Homo sapiens insulin-like growth factor binding protein 3 (IGFBP3), transcript variant 1, mRNA [NM_001013398]
468	A_24_P380330	PANK3	9076	3	down	-1.3166	836.231	1100.98	0.528492	chr5	167982872	167982931	-	hs|5q34	ENST00000239231	79646	NM_024594	GO:0004594|GO:0005737|GO:0000166|GO:0005730|GO:0015937|GO:0005634|GO:0005524|GO:0016740	NM_024594	NM_024594	THC2463306	Hs.591729	pantothenate kinase 3	Homo sapiens pantothenate kinase 3 (PANK3), mRNA [NM_024594]
469	A_23_P66698	SLC46A1	5011	3	down	-1.31643	357.408	470.503	0.517952	chr17	26725738	26725797	-	hs|17q11.2	ENST00000440501	113235	NM_080669	GO:0005215|GO:0005886|GO:0015232|GO:0015884|GO:0006767|GO:0008517|GO:0055085|GO:0006879|GO:0005542|GO:0005737|GO:0016324|GO:0006766|GO:0046655|GO:0016021	NM_080669	NM_080669	THC2580147	Hs.446689	solute carrier family 46 (folate transporter), member 1	Homo sapiens solute carrier family 46 (folate transporter), member 1 (SLC46A1), transcript variant 1, mRNA [NM_080669]
470	A_32_P7015	TSPAN15	673	1	down	-1.31612	278.559	366.619	0.316872	chr10	71267050	71267109	+	hs|10q22.1	ENST00000373290	23555	NM_012339	GO:0016020|GO:0005887|GO:0005624	NM_012339	NM_012339	THC2462526	Hs.499941	tetraspanin 15	Homo sapiens tetraspanin 15 (TSPAN15), mRNA [NM_012339]
471	A_24_P120346	NIT2	337	0	down	-1.31603	7650.69	10068.5	0.207308	chr3	100074086	100074145	+	hs|3q12.2	ENST00000465368	56954	NM_020202	GO:0005739|GO:0008150|GO:0006807|GO:0003674|GO:0005813|GO:0005737|GO:0016810|GO:0005575|GO:0050152	NM_020202	NM_020202	THC2461940	Hs.439152	nitrilase family, member 2	Homo sapiens nitrilase family, member 2 (NIT2), mRNA [NM_020202]
472	A_23_P345692	IL17D	1144	1	down	-1.31582	433.237	570.061	0.702019	chr13	21296978	21297037	+	hs|13q12.11	ENST00000304920	53342	NM_138284	GO:0006954|GO:0005576|GO:0005615|GO:0005125	NM_138284	NM_138284	THC2471343	Hs.655142	interleukin 17D	Homo sapiens interleukin 17D (IL17D), mRNA [NM_138284]
473	A_23_P105251	GLI1	201	0	down	-1.31572	3913.03	5148.46	0.112466	chr12	57865971	57866030	+	hs|12q13.3	ENST00000546141	2735	NM_005269	GO:0005515|GO:0008284|GO:0044212|GO:0045740|GO:0005634|GO:0007275|GO:0003677|GO:0046872|GO:0001649|GO:0005829|GO:0007224|GO:0009913|GO:0005622|GO:0045880|GO:0005737|GO:0008589|GO:0045944|GO:0008270|GO:0045893|GO:0090090	NM_005269	NM_005269	THC2634085	Hs.632702	GLI family zinc finger 1	Homo sapiens GLI family zinc finger 1 (GLI1), transcript variant 1, mRNA [NM_005269]
474	A_32_P60223	ING5	4444	0	down	-1.31559	2822.84	3713.69	0.570939	chr2	242668673	242668732	+	hs|2q37.3	ENST00000313552	84289	NM_032329	GO:0005515|GO:0070776|GO:0008285|GO:0005634|GO:0035064|GO:0046872|GO:0006260|GO:0043966|GO:0008270|GO:0045893|GO:0006473|GO:0045926|GO:0016568	NM_032329	NM_032329	THC2472713	Hs.529172	inhibitor of growth family, member 5	Homo sapiens inhibitor of growth family, member 5 (ING5), mRNA [NM_032329]
475	A_32_P511713	C11orf42	87	0	down	-1.31512	42.8003	56.2876	0.479867	chr11	6231561	6231620	+	hs|11p15.4	ENST00000316375	160298	NM_173525		NM_173525	NM_173525	THC2484466	Hs.278221	chromosome 11 open reading frame 42	Homo sapiens chromosome 11 open reading frame 42 (C11orf42), mRNA [NM_173525]
476	A_24_P303874	C9orf62	1309	0	down	-1.31487	1417.66	1864.04	0.32007	chr9	138236188	138236247	+	hs|9q34.3	ENST00000320778	157927	XR_109856		XR_109856	XR_109856	THC2486045	Hs.559511	chromosome 9 open reading frame 62	PREDICTED: Homo sapiens chromosome 9 open reading frame 62 (C9orf62), miscRNA [XR_109856]
477	A_32_P223059	SLC45A1	154	0	down	-1.31464	92.5013	121.606	0.663597	chr1	8390869	8390928	+	hs|1p36.23	ENST00000377479	50651	NM_001080397	GO:0016020|GO:0008643|GO:0016021|GO:0055085|GO:0015293	NM_001080397	NM_001080397	THC2560131	Hs.463036	solute carrier family 45, member 1	Homo sapiens solute carrier family 45, member 1 (SLC45A1), mRNA [NM_001080397]
478	A_23_P129606	DDX19A	1390	1	down	-1.31429	1115.1	1465.57	0.519381	chr16	70406045	70406104	+	hs|16q22.1	ENST00000417604	55308	NM_018332	GO:0008026|GO:0031965|GO:0003723|GO:0004386|GO:0005634|GO:0015031|GO:0005524|GO:0005737|GO:0000166|GO:0016020|GO:0016787|GO:0005643|GO:0051028	NM_018332	NM_018332	THC2468948	Hs.656037	DEAD (Asp-Glu-Ala-As) box polypeptide 19A	Homo sapiens DEAD (Asp-Glu-Ala-As) box polypeptide 19A (DDX19A), mRNA [NM_018332]
479	A_23_P110896	SLC17A5	1698	0	down	-1.3141	518.821	681.782	0.117696	chr6	74304445	74304504	-	hs|6q13	ENST00000355773	26503	NM_012434	GO:0006820|GO:0015739|GO:0005886|GO:0005887|GO:0015136|GO:0016023|GO:0005624|GO:0005351|GO:0005765|GO:0055085|GO:0015293|GO:0006811	NM_012434	NM_012434	THC2568154	Hs.597422	solute carrier family 17 (anion/sugar transporter), member 5	Homo sapiens solute carrier family 17 (anion/sugar transporter), member 5 (SLC17A5), mRNA [NM_012434]
480	A_23_P15798	KRTAP4-12	422	0	down	-1.31389	21.4992	28.2475	0.42907	chr17	39279517	39279576	-	hs|17q21.2	ENST00000455597	83755	NM_031854	GO:0045095	NM_031854	NM_031854	NP1465556	Hs.572443	keratin associated protein 4-12	Homo sapiens keratin associated protein 4-12 (KRTAP4-12), mRNA [NM_031854]
481	A_23_P100056	RBPMS2	1110	1	down	-1.31375	946.597	1243.59	0.485678	chr15	65032316	65032375	-	hs|15q22.31	ENST00000300069	348093	NM_194272	GO:0000166|GO:0003676	NM_194272	NM_194272	THC2472982	Hs.436518	RNA binding protein with multiple splicing 2	Homo sapiens RNA binding protein with multiple splicing 2 (RBPMS2), mRNA [NM_194272]
482	A_23_P134755	TRPS1	5527	2	down	-1.3133	6655.36	8740.48	0.135349	chr8	116420993	116421052	-	hs|8q23.3	ENST00000395715	7227	NM_014112	GO:0005515|GO:0006355|GO:0003700|GO:0006366|GO:0005634|GO:0032330|GO:0000122|GO:0006607|GO:0046872|GO:0005622|GO:0043565|GO:0001501|GO:0008270	NM_014112	NM_014112	THC2729970	Hs.657018	trichorhinophalangeal syndrome I	Homo sapiens trichorhinophalangeal syndrome I (TRPS1), mRNA [NM_014112]
483	A_24_P273063	BAALC	2309	1	down	-1.31286	5560.51	7300.15	0.178857	chr8	104153027	104153086	+	hs|8q22.3	ENST00000297574	79870	NM_001024372	GO:0005813|GO:0005737|GO:0016020|GO:0005730|GO:0005634	NM_001024372	NM_001024372	THC2479144	Hs.533446	brain and acute leukemia, cytoplasmic	Homo sapiens brain and acute leukemia, cytoplasmic (BAALC), transcript variant 2, mRNA [NM_001024372]
484	A_23_P206077	AEN	1988	0	down	-1.31276	982.324	1289.56	0.209838	chr15	89174900	89174959	+	hs|15q26.1	ENST00000332810	64782	NM_022767	GO:0005622|GO:0042771|GO:0004527|GO:0016787|GO:0010212|GO:0005730|GO:0006915|GO:0005654|GO:0005634|GO:0003676|GO:0006974	NM_022767	NM_022767	THC2677651	Hs.436102	apoptosis enhancing nuclease	Homo sapiens apoptosis enhancing nuclease (AEN), mRNA [NM_022767]
485	A_23_P59426	PAXIP1	3391	1	down	-1.3124	5303.62	6960.45	0.00610104	chr7	154735711	154735770	-	hs|7q36.2	ENST00000323199	22976	NM_007349	GO:0005515|GO:0006355|GO:0000416|GO:0030330|GO:0005634|GO:0006310|GO:0060261|GO:0035066|GO:0016363|GO:0005622|GO:0035097|GO:0006281|GO:0051571|GO:0010212|GO:0045830|GO:0031398|GO:0051568	NM_007349	NM_007349	NP1140699	Hs.443881	PAX interacting (with transcription-activation domain) protein 1	Homo sapiens PAX interacting (with transcription-activation domain) protein 1 (PAXIP1), mRNA [NM_007349]
486	A_24_P194971	ZNF492	1838	0	down	-1.31199	1314.26	1724.3	0.713119	chr19	22847682	22847741	+	hs|19p12	ENST00000456783	57615	NM_020855	GO:0005622|GO:0006355|GO:0008270|GO:0005634|GO:0003677|GO:0046872	NM_020855	NM_020855	THC2508834	Hs.232108	zinc finger protein 492	Homo sapiens zinc finger protein 492 (ZNF492), mRNA [NM_020855]
487	A_23_P205435	NOVA1	2076	2	down	-1.31195	428.564	562.254	0.159323	chr14	26915604	26915663	-	hs|14q12	ENST00000539517	4857	NM_002515	GO:0008380|GO:0006396|GO:0003723|GO:0007268|GO:0007626|GO:0005634	NM_002515	NM_002515	THC2490397	Hs.31588	neuro-oncological ventral antigen 1	Homo sapiens neuro-oncological ventral antigen 1 (NOVA1), transcript variant 1, mRNA [NM_002515]
488	A_24_P269062	SPRY4	3782	4	down	-1.3117	637.813	836.618	0.101997	chr5	141690571	141690630	-	hs|5q31.3	ENST00000344120	81848	NM_030964	GO:0005515|GO:0005737|GO:0005886|GO:0043407|GO:0032587|GO:0007275|GO:0042995|GO:0009966	NM_030964	NM_030964	THC2718466	Hs.323308	sprouty homolog 4 (Drosophila)	Homo sapiens sprouty homolog 4 (Drosophila) (SPRY4), transcript variant 1, mRNA [NM_030964]
489	A_24_P81947	CORO1C	2288	2	down	-1.31161	5812.26	7623.43	0.304999	chr12	109039210	109039269	-	hs|12q24.11	ENST00000261401	23603	NM_014325	GO:0006909|GO:0007165|GO:0051015|GO:0030036|GO:0015629	NM_014325	NM_014325	THC2658455	Hs.330384	coronin, actin binding protein, 1C	Homo sapiens coronin, actin binding protein, 1C (CORO1C), transcript variant 1, mRNA [NM_014325]
490	A_23_P379475	DHCR24	2600	1	down	-1.3116	3723.34	4883.54	0.452208	chr1	55315510	55315569	-	hs|1p32.3	ENST00000371269	1718	NM_014762	GO:0006695|GO:0008285|GO:0008762|GO:0005783|GO:0050660|GO:0005634|GO:0007265|GO:0016628|GO:0005829|GO:0030539|GO:0005737|GO:0008104|GO:0050614|GO:0042605|GO:0009888|GO:0007050|GO:0043526|GO:0043154|GO:0005856|GO:0006979|GO:0042987|GO:0005794|GO:0006915|GO:0005624|GO:0016614|GO:0006916|GO:0000139|GO:0016020|GO:0005789|GO:0031639|GO:0043588|GO:0016021|GO:0019899|GO:0016044	NM_014762	NM_014762	THC2497269	Hs.498727	24-dehydrocholesterol reductase	Homo sapiens 24-dehydrocholesterol reductase (DHCR24), mRNA [NM_014762]
491	A_23_P154315	MRPS9	199	0	down	-1.31134	23459.3	30763.1	0.0543167	chr2	105716308	105716367	+	hs|2q12.1	ENST00000258455	64965	NM_182640	GO:0005739|GO:0005622|GO:0003735|GO:0042769|GO:0043043|GO:0005840|GO:0006412|GO:0005763	NM_182640	NM_182640	THC2635422	Hs.590900	mitochondrial ribosomal protein S9	Homo sapiens mitochondrial ribosomal protein S9 (MRPS9), nuclear gene encoding mitochondrial protein, mRNA [NM_182640]
492	A_23_P54540	EIF2AK4	512	0	down	-1.31125	3575.47	4688.33	0.683492	chr15	40326645	40327286	+	hs|15q15.1	ENST00000263791	440275	NM_001013703	GO:0017148|GO:0000049|GO:0005524|GO:0042803|GO:0004812|GO:0030968|GO:0005622|GO:0043558|GO:0000166|GO:0022626|GO:0004674|GO:0006446|GO:0006468|GO:0004694|GO:0009267	NM_001013703	NM_001013703	NP1159478	Hs.656673	eukaryotic translation initiation factor 2 alpha kinase 4	Homo sapiens eukaryotic translation initiation factor 2 alpha kinase 4 (EIF2AK4), mRNA [NM_001013703]
493	A_23_P106194	FOS	805	1	down	-1.31097	1508.02	1976.97	0.456739	chr14	75748214	75748273	+	hs|14q24.3	ENST00000303562	2353	NM_005252	GO:0005515|GO:0014070|GO:0003700|GO:0006366|GO:0044212|GO:0009409|GO:0051403|GO:0051591|GO:0002756|GO:0003690|GO:0002755|GO:0031668|GO:0032496|GO:0046983|GO:0009416|GO:0007179|GO:0001661|GO:0019717|GO:0051412|GO:0007565|GO:0034130|GO:0034134|GO:0007568|GO:0009636|GO:0030431|GO:0002224|GO:0009629|GO:0045087|GO:0032570|GO:0005654|GO:0045893|GO:0034142|GO:0005634|GO:0060395|GO:0032870|GO:0051090|GO:…	NM_005252	NM_005252	THC2544585	Hs.728079	FBJ murine osteosarcoma viral oncogene homolog	Homo sapiens FBJ murine osteosarcoma viral oncogene homolog (FOS), mRNA [NM_005252]
494	A_24_P169092	MAML2	672	0	down	-1.31078	238.694	312.876	0.154103	chr11	95712375	95712434	-	hs|11q21	ENST00000440572	84441	NM_032427	GO:0010467|GO:0006355|GO:0005794|GO:0016607|GO:0007219|GO:0045944|GO:0003713|GO:0005654|GO:0005634	NM_032427	NM_032427	THC2651917	Hs.428214	mastermind-like 2 (Drosophila)	Homo sapiens mastermind-like 2 (Drosophila) (MAML2), mRNA [NM_032427]
495	A_23_P2492	C1S	1483	1	down	-1.30993	259.413	339.812	0.76671	chr12	7178093	7178152	+	hs|12p13.31	ENST00000360817	716	NM_001734	GO:0006956|GO:0004252|GO:0045087|GO:0006958|GO:0005509|GO:0006508|GO:0010001|GO:0008233|GO:0005576|GO:0051591	NM_001734	NM_001734	THC2553139	Hs.458355	complement component 1, s subcomponent	Homo sapiens complement component 1, s subcomponent (C1S), transcript variant 2, mRNA [NM_001734]
496	A_23_P73589	MSN	2037	1	down	-1.30964	3038.55	3979.41	0.0258015	chrX	64961601	64961660	+	hs|Xq12	ENST00000360270	4478	NM_002444	GO:0005515|GO:0005886|GO:0031527|GO:0031528|GO:0006928|GO:0005634|GO:0030175|GO:0050900|GO:0016323|GO:0005737|GO:0016324|GO:0007159|GO:0022614|GO:0005856|GO:0050839|GO:0009986|GO:0019901|GO:0005730|GO:0005102|GO:0045177|GO:0005625|GO:0003779|GO:2000401|GO:0005902|GO:0005200|GO:0009898|GO:0001931|GO:0005925|GO:0019898|GO:0030667	NM_002444	NM_002444	THC2470113	Hs.87752	moesin	Homo sapiens moesin (MSN), mRNA [NM_002444]
497	A_23_P500206	IL17RE	2164	0	down	-1.30908	127.397	166.774	0.519519	chr3	9957731	9957790	+	hs|3p25.3	ENST00000295980	132014	NM_153483	GO:0005737|GO:0016020|GO:0005576|GO:0004872|GO:0016021	NM_153483	NM_153483	THC2478460	Hs.390823	interleukin 17 receptor E	Homo sapiens interleukin 17 receptor E (IL17RE), transcript variant 5, mRNA [NM_153483]
498	A_23_P146125	KCNV1	1082	0	down	-1.30904	21.6842	28.3854	0.250265	chr8	110980382	110980441	-	hs|8q23.2	ENST00000545728	27012	NM_014379	GO:0005244|GO:0005886|GO:0005887|GO:0008076|GO:0005249|GO:0015459|GO:0007268|GO:0008200|GO:0055085|GO:0006813|GO:0006811	NM_014379	NM_014379	THC2475088	Hs.13285	potassium channel, subfamily V, member 1	Homo sapiens potassium channel, subfamily V, member 1 (KCNV1), mRNA [NM_014379]
499	A_23_P100220	ESRP2	4255	1	down	-1.30902	42.5206	55.6602	0.26336	chr16	68263054	68263113	-	hs|16q22.1	ENST00000251366	80004	NM_024939	GO:0006397|GO:0000166|GO:0043484|GO:0005634|GO:0003729	NM_024939	NM_024939	THC2464692	Hs.592053	epithelial splicing regulatory protein 2	Homo sapiens epithelial splicing regulatory protein 2 (ESRP2), mRNA [NM_024939]
500	A_23_P136405	PDCD1	1177	0	down	-1.3087	25.0501	32.7832	0.385254	chr2	242792049	242792108	-	hs|2q37.3	ENST00000334409	5133	NM_005018	GO:0005515|GO:0007165|GO:0005886|GO:0006959|GO:0031295|GO:0006915|GO:0007275|GO:0016021|GO:0004871|GO:0035335|GO:0009897|GO:0004725	NM_005018	NM_005018	THC2480922	Hs.158297	programmed cell death 1	Homo sapiens programmed cell death 1 (PDCD1), mRNA [NM_005018]
501	A_24_P10233	DAPK2	1484	0	down	-1.30828	132.446	173.276	0.229825	chr15	64200366	64200425	-	hs|15q22.31	ENST00000457488	23604	NM_014326	GO:0005516|GO:0043276|GO:0042981|GO:0006917|GO:0005524|GO:0007243|GO:0042802|GO:0005737|GO:0046777|GO:0000166|GO:0004674|GO:0010506|GO:0006468|GO:0004683	NM_014326	NM_014326	THC2474112	Hs.237886	death-associated protein kinase 2	Homo sapiens death-associated protein kinase 2 (DAPK2), mRNA [NM_014326]
502	A_23_P308058	TUSC5	2723	1	down	-1.30821	25.1652	32.9213	0.562604	chr17	1203584	1203643	+	hs|17p13.3	ENST00000333813	286753	NM_172367	GO:0009607|GO:0016020|GO:0016021	NM_172367	NM_172367	THC2615300	Hs.146059	tumor suppressor candidate 5	Homo sapiens tumor suppressor candidate 5 (TUSC5), mRNA [NM_172367]
503	A_24_P37887	GPR150	119	0	down	-1.30785	4545.36	5944.66	0.457325	chr5	94957202	94957261	+	hs|5q15	ENST00000380007	285601	NM_199243	GO:0005886|GO:0004930|GO:0004872|GO:0016021|GO:0004871	NM_199243	NM_199243	THC2603116	Hs.143315	G protein-coupled receptor 150	Homo sapiens G protein-coupled receptor 150 (GPR150), mRNA [NM_199243]
504	A_23_P25503	FNDC3A	3743	1	down	-1.30733	3779.93	4941.6	0.326846	chr13	49783462	49783521	+	hs|13q14.2	ENST00000398316	22862	NM_001079673	GO:0012506|GO:0005794|GO:0001669|GO:0007286|GO:0031410|GO:0005829|GO:0009566|GO:0016337|GO:0060009|GO:0000139|GO:0016020|GO:0042598|GO:0016021	NM_001079673	NM_001079673	THC2493868	Hs.508010	fibronectin type III domain containing 3A	Homo sapiens fibronectin type III domain containing 3A (FNDC3A), transcript variant 1, mRNA [NM_001079673]
505	A_23_P501007	EFEMP1	1106	0	down	-1.3068	108.362	141.607	0.448271	chr2	56093788	56093847	-	hs|2p16.1	ENST00000424836	2202	NM_001039348	GO:0005515|GO:0005154|GO:0006355|GO:0005509|GO:0005578|GO:0005576|GO:0018108|GO:0005615|GO:0005006|GO:0031012|GO:0007173|GO:0032331|GO:0007601|GO:0008083	NM_001039348	NM_001039348	THC2768713	Hs.76224	EGF containing fibulin-like extracellular matrix protein 1	Homo sapiens EGF containing fibulin-like extracellular matrix protein 1 (EFEMP1), transcript variant 2, mRNA [NM_001039348]
506	A_23_P66260	ZNF267	820	0	down	-1.30659	1679.09	2193.89	0.140612	chr16	31927638	31927697	+	hs|16p11.2	ENST00000300870	10308	NM_003414	GO:0005622|GO:0006355|GO:0008270|GO:0007275|GO:0005634|GO:0003677|GO:0046872	NM_003414	NM_003414	THC2618434	Hs.460645	zinc finger protein 267	Homo sapiens zinc finger protein 267 (ZNF267), transcript variant 498723, mRNA [NM_003414]
507	A_32_P84605	RPS23	2747	1	down	-1.30611	62825.2	82056.8	0.0580926	chr5	81572318	81573551	-	hs|5q14.2	ENST00000503605	6228	NM_001025	GO:0005515|GO:0010467|GO:0003735|GO:0016070|GO:0016071|GO:0019083|GO:0019058|GO:0006415|GO:0006412|GO:0005829|GO:0006414|GO:0005622|GO:0003674|GO:0022627|GO:0031018|GO:0005840|GO:0016032|GO:0044267	NM_001025	NM_001025	THC2552196	Hs.527193	ribosomal protein S23	Homo sapiens ribosomal protein S23 (RPS23), mRNA [NM_001025]
508	A_23_P211603		2479	1	down	-1.30601	563.117	735.435	0.657479	chr22	42978533	42978591	-	hs|22q13.2
509	A_24_P48862	SNAP29	3375	1	down	-1.30509	60.8842	79.4593	0.212293	chr22	21243819	21243878	+	hs|22q11.21	ENST00000215730	9342	NM_004782	GO:0005484|GO:0005737|GO:0030054|GO:0006944|GO:0005886|GO:0005730|GO:0045202|GO:0005634|GO:0019717|GO:0015031|GO:0006887|GO:0006903	NM_004782	NM_004782	THC2467194	Hs.108002	synaptosomal-associated protein, 29kDa	Homo sapiens synaptosomal-associated protein, 29kDa (SNAP29), mRNA [NM_004782]
510	A_23_P49021	WDR61	194	1	down	-1.30487	9114.73	11893.6	0.0883037	chr15	78578452	78580666	-	hs|15q25.1	ENST00000267973	80349	NM_025234	GO:0005515|GO:0005737|GO:0005730|GO:0005634	NM_025234	NM_025234	THC2622868	Hs.513055	WD repeat domain 61	Homo sapiens WD repeat domain 61 (WDR61), mRNA [NM_025234]
511	A_23_P88347	FERMT2	1109	1	down	-1.30467	9765.02	12740.1	0.272366	chr14	53325183	53325242	-	hs|14q22.1	ENST00000553373	10979	NM_006832	GO:0001725|GO:0030036|GO:0030054|GO:0034329|GO:0008360|GO:0005730|GO:0005634|GO:0005829|GO:0005737|GO:0005488|GO:0005856|GO:0007155|GO:0005925|GO:0005938	NM_006832	NM_006832	THC2725098	Hs.509343	fermitin family member 2	Homo sapiens fermitin family member 2 (FERMT2), transcript variant 1, mRNA [NM_006832]
512	A_23_P404162	HDAC9	2316	0	down	-1.30467	78.6777	102.648	0.0719781	chr7	18708002	18708061	+	hs|7p21.1	ENST00000405010	9734	NM_014707	GO:0005515|GO:0042826|GO:0046970|GO:0005634|GO:0007507|GO:0005737|GO:0006954|GO:0070491|GO:0005080|GO:0030183|GO:0051153|GO:0090050|GO:0004407|GO:0046969|GO:0032041|GO:0070932|GO:0005667|GO:0070933|GO:0016575|GO:0032869|GO:0034983|GO:0003714|GO:0048742|GO:0000122|GO:0033558|GO:0042113|GO:0035097|GO:0000118|GO:0016787|GO:0034739|GO:0045892|GO:0016568|GO:0008134	NM_014707	NM_014707	THC2472172	Hs.196054	histone deacetylase 9	Homo sapiens histone deacetylase 9 (HDAC9), transcript variant 3, mRNA [NM_014707]
513	A_24_P382579	OXT	99	0	down	-1.30449	31.6219	41.2505	0.343348	chr20	3053096	3053155	+	hs|20p13	ENST00000217386	5020	NM_000915	GO:0014070|GO:0060406|GO:0042220|GO:0005615|GO:0051591|GO:0007507|GO:0070474|GO:0034695|GO:0009744|GO:0051602|GO:0007613|GO:0032355|GO:0005185|GO:0045925|GO:0051965|GO:0007565|GO:0044058|GO:0006950|GO:0030431|GO:0042538|GO:0051384|GO:0010701|GO:0002125|GO:0002027|GO:0050806|GO:0035176|GO:0035815|GO:0032570|GO:0035811|GO:0060179|GO:0051930|GO:0045472|GO:0031855|GO:0043434|GO:0045776|GO:0045777|GO:…	NM_000915	NM_000915	THC2480057	Hs.113216	oxytocin, prepropeptide	Homo sapiens oxytocin, prepropeptide (OXT), mRNA [NM_000915]
514	A_32_P80597	ELOVL6	5489	1	down	-1.30305	169.976	221.487	0.32177	chr4	110967426	110967485	-	hs|4q25	ENST00000394607	79071	AK026192	GO:0005515|GO:0016747|GO:0005783|GO:0019367|GO:0030176|GO:0035338|GO:0009922|GO:0016020|GO:0042759|GO:0005789|GO:0019432|GO:0034625|GO:0016021|GO:0044255|GO:0016740	ENST00000394607		THC2607100	Hs.17519	ELOVL fatty acid elongase 6	ELOVL fatty acid elongase 6 [Source:HGNC Symbol;Acc:15829] [ENST00000394607]
515	A_32_P191004	ATAD2B	3382	3	down	-1.303	546.515	712.111	0.0259584	chr2	23971909	23971968	-	hs|2p24.1	ENST00000238789	54454	NM_017552	GO:0017111|GO:0000166|GO:0005524	NM_017552	NM_017552	THC2606751	Hs.467862	ATPase family, AAA domain containing 2B	Homo sapiens ATPase family, AAA domain containing 2B (ATAD2B), transcript variant 1, mRNA [NM_017552]
516	A_23_P169039	SNAI2	1117	0	down	-1.30286	24.9124	32.4574	0.197773	chr8	49830710	49830769	-	hs|8q11.21	ENST00000396822	6591	NM_003068	GO:0010839|GO:0033629|GO:0035921|GO:0060429|GO:0000790|GO:0007605|GO:0005634|GO:0001837|GO:0035414|GO:0046872|GO:0005622|GO:0014032|GO:0032642|GO:0032331|GO:0090090|GO:0060070|GO:0045885|GO:0009314|GO:0006355|GO:0043066|GO:0030335|GO:0007275|GO:0000122|GO:0001649|GO:0043565|GO:0070563|GO:0001078|GO:0045667|GO:0071364|GO:0043473|GO:0043518|GO:0008270|GO:0010957	NM_003068	NM_003068	THC2467281	Hs.360174	snail homolog 2 (Drosophila)	Homo sapiens snail homolog 2 (Drosophila) (SNAI2), mRNA [NM_003068]
517	A_23_P41424	SLC39A8	1378	1	down	-1.30256	1249.41	1627.44	0.0150831	chr4	103182951	103183010	-	hs|4q24	ENST00000394833	64116	NM_022154	GO:0005886|GO:0046873|GO:0031090|GO:0006829|GO:0016021|GO:0055085|GO:0006811	NM_022154	NM_022154	THC2465848	Hs.288034	solute carrier family 39 (zinc transporter), member 8	Homo sapiens solute carrier family 39 (zinc transporter), member 8 (SLC39A8), transcript variant 1, mRNA [NM_022154]
518	A_24_P63950	AP1S1	711	0	down	-1.30213	618.395	805.229	0.499851	chr7	100800711	100802343	+	hs|7q22.1	ENST00000443943	1174	NM_001283	GO:0005794|GO:0030121|GO:0006892|GO:0031410|GO:0005765|GO:0009615|GO:0006886|GO:0030117|GO:0006898|GO:0050690|GO:0005829|GO:0005905|GO:0000139|GO:0016020|GO:0008565|GO:0016032|GO:0030130|GO:0030659|GO:0016044	NM_001283	NM_001283	THC2464757	Hs.489365	adaptor-related protein complex 1, sigma 1 subunit	Homo sapiens adaptor-related protein complex 1, sigma 1 subunit (AP1S1), mRNA [NM_001283]
519	A_23_P416305	RPL27A	4049	1	down	-1.30116	190.56	247.949	0.423505	chr11	8711092	8711151	+	hs|11p15.4	ENST00000314138	6157	NM_000990	GO:0005515|GO:0010467|GO:0003735|GO:0016070|GO:0016071|GO:0019083|GO:0003723|GO:0019058|GO:0006415|GO:0006412|GO:0005829|GO:0006414|GO:0005622|GO:0031018|GO:0005840|GO:0016032|GO:0022625|GO:0044267	NM_000990	NM_000990	THC2543015	Hs.523463	ribosomal protein L27a	Homo sapiens ribosomal protein L27a (RPL27A), mRNA [NM_000990]
520	A_23_P362659	MYD88	2089	0	down	-1.30059	221.23	287.729	0.611116	chr3	38183932	38183991	+	hs|3p22.2	ENST00000484513	4615	NM_002468	GO:0005515|GO:0032755|GO:0034142|GO:0016064|GO:0005886|GO:0050830|GO:0019221|GO:0046330|GO:0045351|GO:0002238|GO:0042802|GO:0005829|GO:0005622|GO:0005737|GO:0051092|GO:0045944|GO:0042127|GO:0002755|GO:0032496|GO:0044130|GO:0043123|GO:0031663|GO:0070555|GO:0048011|GO:0034130|GO:0032740|GO:0032760|GO:0034134|GO:0070976|GO:0050727|GO:0050671|GO:0005121|GO:0032747|GO:0006916|GO:0005123|GO:0002224|GO:…	NM_002468	NM_002468	THC2499795	Hs.82116	myeloid differentiation primary response gene (88)	Homo sapiens myeloid differentiation primary response gene (88) (MYD88), transcript variant 2, mRNA [NM_002468]
521	A_24_P68819	PPP1R21	2858	0	down	-1.30058	426.376	554.537	0.0822808	chr2	48738541	48738600	+	hs|2p16.3	ENST00000431614	129285	NM_152994	GO:0019902	NM_152994	NM_152994	THC2711573	Hs.654619	protein phosphatase 1, regulatory subunit 21	Homo sapiens protein phosphatase 1, regulatory subunit 21 (PPP1R21), transcript variant 2, mRNA [NM_152994]
522	A_24_P402415	SYT14	3244	0	down	-1.30007	39.1533	50.9021	0.1308	chr1	210335095	210335154	+	hs|1q32.2	ENST00000367019	255928	NM_153262	GO:0016020|GO:0016021	NM_153262	NM_153262	NP920567	Hs.658866	synaptotagmin XIV	Homo sapiens synaptotagmin XIV (SYT14), transcript variant 4, mRNA [NM_153262]
523	A_32_P129269	PLEKHG4B	7649	2	down	-1.29994	244.776	318.196	0.0145438	chr5	184724	184783	+	hs|5p15.33	ENST00000283426	153478	NM_052909	GO:0005622|GO:0035023|GO:0005089	NM_052909	NM_052909	THC2773235	Hs.535800	pleckstrin homology domain containing, family G (with RhoGef domain) member 4B	Homo sapiens pleckstrin homology domain containing, family G (with RhoGef domain) member 4B (PLEKHG4B), mRNA [NM_052909]
524	A_23_P102037	COQ10B	1384	0	down	-1.29994	995.687	1294.33	0.43995	chr2	198338889	198338948	+	hs|2q33.1	ENST00000545340	80219	NM_025147	GO:0005739|GO:0016020|GO:0005743	NM_025147	NM_025147	THC2598297	Hs.606592	coenzyme Q10 homolog B (S. cerevisiae)	Homo sapiens coenzyme Q10 homolog B (S. cerevisiae) (COQ10B), nuclear gene encoding mitochondrial protein, mRNA [NM_025147]
525	A_32_P416583	NLRC5	2005	0	down	-1.29925	69.6643	90.5116	0.575113	chr16	57077428	57077487	+	hs|16q13	ENST00000541020	84166	NM_032206	GO:0005515|GO:0005634|GO:0032088|GO:0000979|GO:0005524|GO:0005829|GO:0060335|GO:0051607|GO:0005737|GO:0000166|GO:0060339|GO:0045345|GO:0045087|GO:0045944|GO:0060340|GO:0032480|GO:0043549	NM_032206	NM_032206	THC2607318	Hs.528836	NLR family, CARD domain containing 5	Homo sapiens NLR family, CARD domain containing 5 (NLRC5), mRNA [NM_032206]
526	A_23_P209337	METTL21A	3931	0	down	-1.29914	3138.63	4077.51	0.00311331	chr2	208477608	208477667	-	hs|2q33.3	ENST00000426075	151194	NM_145280	GO:0016020|GO:0008168|GO:0016021|GO:0016740	NM_145280	NM_145280	THC2475804	Hs.664764	methyltransferase like 21A	Homo sapiens methyltransferase like 21A (METTL21A), transcript variant 1, mRNA [NM_145280]
527	A_24_P226020	SH3BP2	7262	0	down	-1.29898	107.518	139.664	0.417243	chr4	2839756	2839815	+	hs|4p16.3	ENST00000442312	6452	NM_003023	GO:0007165|GO:0017124|GO:0005070	NM_003023	NM_003023	THC2644249	Hs.167679	SH3-domain binding protein 2	Homo sapiens SH3-domain binding protein 2 (SH3BP2), transcript variant 1, mRNA [NM_003023]
528	A_23_P55990	NAPA	654	1	down	-1.29897	277.084	359.925	0.0630617	chr19	47996220	47996279	-	hs|19q13.32	ENST00000263354	8775	NM_003827	GO:0035494|GO:0005515|GO:0019905|GO:0006892|GO:0010807|GO:0035249|GO:0006891|GO:0045176|GO:0006886|GO:0005829|GO:0006944|GO:0016020|GO:0007420|GO:0030182|GO:0016044|GO:0070044	NM_003827	NM_003827	THC2517541	Hs.126938	N-ethylmaleimide-sensitive factor attachment protein, alpha	Homo sapiens N-ethylmaleimide-sensitive factor attachment protein, alpha (NAPA), transcript variant 1, mRNA [NM_003827]
529	A_23_P128337	PTMS	510	0	down	-1.29886	10504.5	13643.9	0.523956	chr12	6879866	6879925	+	hs|12p13.31	ENST00000540828	5763	NM_002824	GO:0006260|GO:0005634|GO:0005625|GO:0005829	NM_002824	NM_002824	THC2507019	Hs.504613	parathymosin	Homo sapiens parathymosin (PTMS), mRNA [NM_002824]
530	A_23_P37988	CPNE2	308	0	down	-1.29839	2571.7	3339.05	0.598489	chr16	57180203	57181491	+	hs|16q13	ENST00000535318	221184	NM_152727		NM_152727	NM_152727	THC2692681	Hs.339809	copine II	Homo sapiens copine II (CPNE2), mRNA [NM_152727]
531	A_32_P209909		1572	0	down	-1.2981	231.603	300.644	0.481238	chr17	42111297	42111356	-	hs|17q21.31			BE614051		BE614051			Hs.586960		601503980F1 NIH_MGC_71 Homo sapiens cDNA clone IMAGE:3905899 5', mRNA sequence [BE614051]
532	A_23_P360744	RAG1	3322	1	down	-1.29735	30.8453	40.0172	0.73305	chr11	36601124	36601183	+	hs|11p12	ENST00000299440	5896	NM_000448	GO:0005515|GO:0004842|GO:0002331|GO:0016874|GO:0016265|GO:0005634|GO:0042803|GO:0046872|GO:0005622|GO:0042393|GO:0006955|GO:0030183|GO:0043154|GO:0033077|GO:0033151|GO:0016881|GO:0070244|GO:0006310|GO:0003677|GO:0051865|GO:0043565|GO:0004519|GO:0008270|GO:0010390|GO:0016568	NM_000448	NM_000448	THC2760112	Hs.73958	recombination activating gene 1	Homo sapiens recombination activating gene 1 (RAG1), mRNA [NM_000448]
533	A_23_P90601	STEAP3	2311	0	down	-1.29706	923.63	1198	0.123786	chr2	120022998	120023057	+	hs|2q14.2	ENST00000354888	55240	NM_182915	GO:0009306|GO:0000293|GO:0005506|GO:0005886|GO:0005771|GO:0050660|GO:0006915|GO:0009055|GO:0055085|GO:0046872|GO:0006879|GO:0033572|GO:0007049|GO:0000166|GO:0016491|GO:0006826|GO:0016021|GO:0010008|GO:0005768|GO:0006811	NM_182915	NM_182915	THC2466753	Hs.647822	STEAP family member 3, metalloreductase	Homo sapiens STEAP family member 3, metalloreductase (STEAP3), transcript variant 1, mRNA [NM_182915]
534	A_23_P334282	BMP2K	508	0	down	-1.29675	127.265	165.031	0.583905	chr4	79800206	79800265	+	hs|4q21.21	ENST00000507670	55589	NM_017593	GO:0000166|GO:0004674|GO:0005730|GO:0005634|GO:0005524	NM_017593	NM_017593	THC2485862	Hs.146551	BMP2 inducible kinase	Homo sapiens BMP2 inducible kinase (BMP2K), transcript variant 2, mRNA [NM_017593]
535	A_23_P420269	INTS2	2190	2	down	-1.29541	107.271	138.96	0.595798	chr17	59943211	59943270	-	hs|17q23.2	ENST00000444766	57508	NM_020748	GO:0005622|GO:0005515|GO:0031965|GO:0016020|GO:0032039|GO:0005634|GO:0016021|GO:0016180	NM_020748	NM_020748	THC2472704	Hs.279646	integrator complex subunit 2	Homo sapiens integrator complex subunit 2 (INTS2), transcript variant 1, mRNA [NM_020748]
536	A_23_P151018	LEMD3	2002	0	down	-1.29522	1663.36	2154.42	0.556111	chr12	65641790	65641849	+	hs|12q14.3	ENST00000308330	23592	NM_014319	GO:0005515|GO:0005624|GO:0005637|GO:0005634|GO:0032926|GO:0005635|GO:0003677|GO:0005639|GO:0030514|GO:0000166|GO:0016020|GO:0016021|GO:0030512	NM_014319	NM_014319	THC2462620	Hs.728281	LEM domain containing 3	Homo sapiens LEM domain containing 3 (LEMD3), transcript variant 1, mRNA [NM_014319]
537	A_24_P38143	AHI1	1673	0	down	-1.29519	777.264	1006.7	0.369789	chr6	135605411	135605470	-	hs|6q23.3	ENST00000457866	54806	NM_017651	GO:0005929|GO:0005737|GO:0030054|GO:0033365|GO:0005912|GO:0005814|GO:0060271|GO:0031513|GO:0005932|GO:0016192|GO:0005856	NM_017651	NM_017651	THC2462851	Hs.386684	Abelson helper integration site 1	Homo sapiens Abelson helper integration site 1 (AHI1), transcript variant 2, mRNA [NM_017651]
538	A_23_P64689	PAN2	675	0	down	-1.29511	144.452	187.082	0.50559	chr12	56711084	56711143	-	hs|12q13.3	ENST00000548043	9924	NM_014871	GO:0006511|GO:0016070|GO:0016071|GO:0005634|GO:0003676|GO:0005829|GO:0005622|GO:0004535|GO:0004527|GO:0005737|GO:0016787|GO:0000184|GO:0004221|GO:0000289|GO:0000288	NM_014871	NM_014871	THC2538505	Hs.273397	PAN2 poly(A) specific ribonuclease subunit homolog (S. cerevisiae)	Homo sapiens PAN2 poly(A) specific ribonuclease subunit homolog (S. cerevisiae) (PAN2), transcript variant 3, mRNA [NM_014871]
539	A_24_P331560	STS	4549	0	down	-1.29465	68.1553	88.2372	0.5715	chrX	7271727	7271786	+	hs|Xp22.31	ENST00000217961	412	NM_000351	GO:0006706|GO:0014070|GO:0008284|GO:0043627|GO:0005886|GO:0005783|GO:0043434|GO:0005635|GO:0008484|GO:0005764|GO:0046872|GO:0007611|GO:0009268|GO:0005792|GO:0007565|GO:0005794|GO:0005624|GO:0008544|GO:0016787|GO:0005789|GO:0004773|GO:0000299|GO:0043588|GO:0016021|GO:0005768	NM_000351	NM_000351	THC2626085	Hs.522578	steroid sulfatase (microsomal), isozyme S	Homo sapiens steroid sulfatase (microsomal), isozyme S (STS), mRNA [NM_000351]
540	A_23_P140648	CYFIP1	2973	1	down	-1.29449	5105.63	6609.16	0.573317	chr15	23003325	23003384	+	hs|15q11.2	ENST00000412127	23191	NM_014608	GO:0005515|GO:0048471|GO:0030054|GO:0008360|GO:0030032|GO:0045202|GO:0048675|GO:0007275|GO:0001726|GO:0030027|GO:0030154|GO:0031529|GO:0007399|GO:0048365|GO:0005737|GO:0051015|GO:0019717|GO:0005845	NM_014608	NM_014608	THC2631238	Hs.26704	cytoplasmic FMR1 interacting protein 1	Homo sapiens cytoplasmic FMR1 interacting protein 1 (CYFIP1), transcript variant 1, mRNA [NM_014608]
541	A_23_P167066	UGDH	1388	0	down	-1.29447	1001.15	1295.96	0.0199981	chr4	39501762	39501821	-	hs|4p14	ENST00000506179	7358	NM_003359	GO:0003979|GO:0051287|GO:0006805|GO:0016491|GO:0009055|GO:0006065|GO:0006011|GO:0006024|GO:0001702|GO:0005829	NM_003359	NM_003359	THC2508879	Hs.572518	UDP-glucose 6-dehydrogenase	Homo sapiens UDP-glucose 6-dehydrogenase (UGDH), transcript variant 1, mRNA [NM_003359]
542	A_23_P360240	MYEOV	894	0	down	-1.29425	173.555	224.624	0.618003	chr11	69064410	69064469	+	hs|11q13.3	ENST00000535653	26579	NM_138768		NM_138768	NM_138768	THC2470814	Hs.523848	myeloma overexpressed (in a subset of t(11;14) positive multiple myelomas)	Homo sapiens myeloma overexpressed (in a subset of t(11;14) positive multiple myelomas) (MYEOV), mRNA [NM_138768]
543	A_32_P914221	USH1G	1992	0	down	-1.29407	32.17	41.6302	0.709264	chr17	72912772	72912831	-	hs|17q25.1	ENST00000319642	124590	NM_173477	GO:0005515|GO:0005737|GO:0060113|GO:0042472|GO:0007605|GO:0050957|GO:0045494|GO:0015629|GO:0050953|GO:0042803	NM_173477	NM_173477	THC2474617	Hs.376688	Usher syndrome 1G (autosomal recessive)	Homo sapiens Usher syndrome 1G (autosomal recessive) (USH1G), mRNA [NM_173477]
544	A_23_P259344	CECR6	3091	0	down	-1.29391	687.58	889.665	0.692696	chr22	17597329	17597388	-	hs|22q11.1	ENST00000331437	27439	NM_031890		NM_031890	NM_031890	THC2601255	Hs.209577	cat eye syndrome chromosome region, candidate 6	Homo sapiens cat eye syndrome chromosome region, candidate 6 (CECR6), transcript variant 1, mRNA [NM_031890]
545	A_24_P264909	NDFIP2	3562	2	down	-1.29351	2602.96	3366.96	0.244384	chr13	80127860	80127919	+	hs|13q31.1	ENST00000218652	54602	NM_019080	GO:0005515|GO:0048471|GO:0005794|GO:0005783|GO:0050699|GO:0032585|GO:0032410|GO:0051224|GO:0005739|GO:0007165|GO:0005737|GO:0000139|GO:0016020|GO:0010629|GO:0031398|GO:0004871|GO:0016021|GO:0043123|GO:0010008|GO:0005768	NM_019080	NM_019080	THC2466434	Hs.525093	Nedd4 family interacting protein 2	Homo sapiens Nedd4 family interacting protein 2 (NDFIP2), transcript variant 1, mRNA [NM_019080]
546	A_23_P210048	HDAC4	4929	2	down	-1.29279	474.494	613.421	0.143606	chr2	239970676	239970735	-	hs|2q37.3	ENST00000345617	9759	NM_006037	GO:0005515|GO:0031594|GO:0042641|GO:0044212|GO:0010832|GO:0017053|GO:0045820|GO:0034983|GO:0043393|GO:0000122|GO:0030955|GO:0014894|GO:0033558|GO:0042113|GO:0001501|GO:0000118|GO:0002076|GO:0008270|GO:0034739|GO:0045893|GO:0045892|GO:0008134|GO:0008284|GO:0008285|GO:0042826|GO:0005634|GO:0046970|GO:0043433|GO:0005829|GO:0005737|GO:0051091|GO:0006954|GO:0045944|GO:0030183|GO:0014898|GO:0070491|GO:…	NM_006037	NM_006037	THC2548365	Hs.20516	histone deacetylase 4	Homo sapiens histone deacetylase 4 (HDAC4), mRNA [NM_006037]
547	A_23_P502913	WDR1	1880	0	down	-1.29248	10303.4	13316.9	0.773549	chr4	10076160	10076219	-	hs|4p16.1	ENST00000382452	9948	NM_017491	GO:0005737|GO:0007596|GO:0007605|GO:0002576|GO:0030168|GO:0005576|GO:0003779|GO:0005856|GO:0005829	NM_017491	NM_017491	THC2514335	Hs.128548	WD repeat domain 1	Homo sapiens WD repeat domain 1 (WDR1), transcript variant 1, mRNA [NM_017491]
548	A_23_P251937	CPEB4	5839	5	down	-1.29231	1675.56	2165.36	0.272251	chr5	173386991	173387050	+	hs|5q35.2	ENST00000334035	80315	NM_030627	GO:0000166|GO:0003723	NM_030627	NM_030627	THC2503739	Hs.127126	cytoplasmic polyadenylation element binding protein 4	Homo sapiens cytoplasmic polyadenylation element binding protein 4 (CPEB4), mRNA [NM_030627]
549	A_23_P205885	ZSCAN2	1676	0	down	-1.29195	35.6085	46.0044	0.629689	chr15	85164487	85164546	+	hs|15q25.2	ENST00000546148	54993	NM_181877	GO:0005622|GO:0003700|GO:0016032|GO:0008270|GO:0007275|GO:0005634|GO:0007283|GO:0003677|GO:0046872|GO:0030154	NM_181877	NM_181877	THC2485923	Hs.728945	zinc finger and SCAN domain containing 2	Homo sapiens zinc finger and SCAN domain containing 2 (ZSCAN2), transcript variant 1, mRNA [NM_181877]
550	A_23_P211136	BRWD1	6040	2	down	-1.29167	209.331	270.385	0.272121	chr21	40558445	40558504	-	hs|21q22.2	ENST00000333229	54014	NM_018963	GO:0003674|GO:0005737|GO:0006357|GO:0008360|GO:0007010|GO:0005730|GO:0005634	NM_018963	NM_018963	THC2713420	Hs.654740	bromodomain and WD repeat domain containing 1	Homo sapiens bromodomain and WD repeat domain containing 1 (BRWD1), transcript variant 1, mRNA [NM_018963]
551	A_24_P142095	AKAP13	4678	4	down	-1.29058	1552.56	2003.71	0.352313	chr15	86292473	86292532	+	hs|15q25.3	ENST00000361243	11214	NM_006738	GO:0005515|GO:0051056|GO:0008624|GO:0048011|GO:0035023|GO:0007264|GO:0005624|GO:0006915|GO:0005634|GO:0046872|GO:0005829|GO:0005085|GO:0005737|GO:0016020|GO:0004871|GO:0005089|GO:0004691	NM_006738	NM_006738	THC2601631	Hs.459211	A kinase (PRKA) anchor protein 13	Homo sapiens A kinase (PRKA) anchor protein 13 (AKAP13), transcript variant 1, mRNA [NM_006738]
552	A_23_P88731	RAD51	1035	1	down	-1.29022	8856.92	11427.4	0.0540548	chr15	41023607	41023666	+	hs|15q15.1	ENST00000525066	5888	NM_002875	GO:0005515|GO:0000793|GO:0048471|GO:0005634|GO:0042802|GO:0006302|GO:0005739|GO:0005737|GO:0003690|GO:0003697|GO:0000166|GO:0000724|GO:0005759|GO:0051260|GO:0007131|GO:0008094|GO:0043142|GO:0017111|GO:0000794|GO:0006310|GO:0000800|GO:0006312|GO:0008022|GO:0005524|GO:0003684|GO:0006281|GO:0007126|GO:0016605|GO:0000730|GO:0006268|GO:0005654|GO:0051106	NM_002875	NM_002875	THC2532894	Hs.631709	RAD51 homolog (S. cerevisiae)	Homo sapiens RAD51 homolog (S. cerevisiae) (RAD51), transcript variant 1, mRNA [NM_002875]
553	A_24_P933319	RAB3B	11971	1	down	-1.28986	1312.15	1692.5	0.675516	chr1	52373840	52373899	-	hs|1p32.3	ENST00000371655	5865	NM_002867	GO:0006184|GO:0018125|GO:0005886|GO:0000166|GO:0007264|GO:0017157|GO:0003924|GO:0030141|GO:0015031|GO:0005525|GO:0008021|GO:0005829	NM_002867	NM_002867	THC2649887	Hs.123072	RAB3B, member RAS oncogene family	Homo sapiens RAB3B, member RAS oncogene family (RAB3B), mRNA [NM_002867]
554	A_23_P381645	EBF3	2660	1	down	-1.28984	144.441	186.306	0.199755	chr10	131634927	131634986	-	hs|10q26.3	ENST00000355311	253738	NM_001005463	GO:0006355|GO:0007275|GO:0005634|GO:0003677|GO:0046872	NM_001005463	NM_001005463	THC2602002	Hs.591374	early B-cell factor 3	Homo sapiens early B-cell factor 3 (EBF3), mRNA [NM_001005463]
555	A_23_P256473	SEMA3C	2356	1	down	-1.28938	404.852	522.008	0.39706	chr7	80372412	80372471	-	hs|7q21.11	ENST00000265361	10512	NM_006379	GO:0042493|GO:0001756|GO:0001755|GO:0003350|GO:0003215|GO:0005576|GO:0009791|GO:0005615|GO:0003151|GO:0007507|GO:0006955|GO:0016020|GO:0001974|GO:0060666|GO:0021915|GO:0060174|GO:0030215|GO:0004872	NM_006379	NM_006379	THC2468635	Hs.269109	sema domain, immunoglobulin domain (Ig), short basic domain, secreted, (semaphorin) 3C	Homo sapiens sema domain, immunoglobulin domain (Ig), short basic domain, secreted, (semaphorin) 3C (SEMA3C), mRNA [NM_006379]
556	A_23_P66525	HS3ST3A1	508	0	down	-1.28915	42.5255	54.8218	0.295312	chr17	13399250	13399309	-	hs|17p12	ENST00000284110	9955	NM_006042	GO:0005794|GO:0016020|GO:0000139|GO:0033872|GO:0008146|GO:0016021|GO:0016740	NM_006042	NM_006042	THC2473915	Hs.462270	heparan sulfate (glucosamine) 3-O-sulfotransferase 3A1	Homo sapiens heparan sulfate (glucosamine) 3-O-sulfotransferase 3A1 (HS3ST3A1), mRNA [NM_006042]
557	A_23_P356484	RPS10	131	0	down	-1.28911	174340	224743	0.693213	chr6	34385237	34385296	-	hs|6p21.31	ENST00000494077	6204	NM_001014	GO:0005515|GO:0010467|GO:0016070|GO:0016071|GO:0019083|GO:0019058|GO:0005730|GO:0005634|GO:0006415|GO:0006412|GO:0005829|GO:0006414|GO:0005737|GO:0022627|GO:0031018|GO:0005840|GO:0016032|GO:0044267	NM_001014	NM_001014	THC2594981	Hs.645317	ribosomal protein S10	Homo sapiens ribosomal protein S10 (RPS10), transcript variant 2, mRNA [NM_001014]
558	A_23_P161424	PLXDC2	534	1	down	-1.28812	204.106	262.913	0.348709	chr10	20568719	20568778	+	hs|10p12.31	ENST00000536022	84898	NM_032812	GO:0016020|GO:0016021	NM_032812	NM_032812	THC2472164	Hs.658134	plexin domain containing 2	Homo sapiens plexin domain containing 2 (PLXDC2), mRNA [NM_032812]
559	A_23_P150667	KIF18A	584	0	down	-1.28771	1009.83	1300.37	0.142758	chr11	28045342	28056937	-	hs|11p14.1	ENST00000263181	81930	NM_031217	GO:0005828|GO:0005515|GO:0008017|GO:0000236|GO:0043130|GO:0005634|GO:0015031|GO:0070463|GO:0005829|GO:0005737|GO:0000166|GO:0051010|GO:0000087|GO:0008574|GO:0015630|GO:0007019|GO:0007018|GO:0005815|GO:0005874|GO:0003779|GO:0005524|GO:0001726|GO:0007596|GO:0005901|GO:0007080|GO:0000278	NM_031217	NM_031217	THC2463474	Hs.301052	kinesin family member 18A	Homo sapiens kinesin family member 18A (KIF18A), mRNA [NM_031217]
560	A_24_P924697	CDC42EP3	3934	2	down	-1.28745	66.7418	85.927	0.0730236	chr2	37869392	37869451	-	hs|2p22.2	ENST00000295324	10602	AK055915	GO:0007165|GO:0005737|GO:0016020|GO:0005519|GO:0008360|GO:0015629|GO:0012505	ENST00000295324		THC2604469	Hs.696089	CDC42 effector protein (Rho GTPase binding) 3	CDC42 effector protein (Rho GTPase binding) 3 [Source:HGNC Symbol;Acc:16943] [ENST00000295324]
561	A_23_P31073	MYB	2181	4	down	-1.2872	1269.56	1634.18	0.0319175	chr6	135540223	135540282	+	hs|6q23.3	ENST00000341911	4602	NM_005375	GO:0005515|GO:0006355|GO:0005634|GO:0000122|GO:0003677|GO:0016363|GO:0051574|GO:0051571|GO:0007596|GO:0045944|GO:0006338|GO:0045624|GO:0045893|GO:0045892	NM_005375	NM_005375	NP1074629	Hs.606320	v-myb myeloblastosis viral oncogene homolog (avian)	Homo sapiens v-myb myeloblastosis viral oncogene homolog (avian) (MYB), transcript variant 2, mRNA [NM_005375]
562	A_23_P1962	RARRES3	201	0	down	-1.28686	61.3872	78.997	0.530355	chr11	63313827	63313886	+	hs|11q12.3	ENST00000354445	5920	NM_004585	GO:0016042|GO:0008285|GO:0016787	NM_004585	NM_004585	THC2574924	Hs.17466	retinoic acid receptor responder (tazarotene induced) 3	Homo sapiens retinoic acid receptor responder (tazarotene induced) 3 (RARRES3), mRNA [NM_004585]
563	A_23_P99424	TPP2	855	0	down	-1.28683	2374.39	3055.43	0.232403	chr13	103330625	103330684	+	hs|13q33.1	ENST00000466153	7174	NM_003291	GO:0000209|GO:0002474|GO:0042277|GO:0004252|GO:0005625|GO:0005634|GO:0005829|GO:0005737|GO:0004175|GO:0004177|GO:0006508|GO:0008240|GO:0008233	NM_003291	NM_003291	THC2622977	Hs.432424	tripeptidyl peptidase II	Homo sapiens tripeptidyl peptidase II (TPP2), mRNA [NM_003291]
564	A_24_P85498	LOC100271840	674	0	down	-1.28666	3327.52	4281.38	0.688266	chrUn_gl000212	66392	66451	+			100271840	AL117481		AL117481		THC2602024	Hs.648234	uncharacterized LOC100271840	Homo sapiens mRNA; cDNA DKFZp434B061 (from clone DKFZp434B061); partial cds. [AL117481]
565	A_23_P83028	RECK	1406	1	down	-1.28624	211.479	272.012	0.540424	chr9	36124319	36124378	+	hs|9p13.3	ENST00000377966	8434	NM_021111	GO:0010951|GO:0005886|GO:0004866|GO:0004867|GO:0008191|GO:0005624|GO:0031225|GO:0000300	NM_021111	NM_021111	NP1159858	Hs.728961	reversion-inducing-cysteine-rich protein with kazal motifs	Homo sapiens reversion-inducing-cysteine-rich protein with kazal motifs (RECK), mRNA [NM_021111]
566	A_23_P359245	MET	2262	0	down	-1.2862	154.988	199.346	0.833704	chr7	116438290	116438349	+	hs|7q31.2	ENST00000397752	4233	NM_000245	GO:0005008|GO:0005515|GO:0048012|GO:0005886|GO:0008283|GO:0007275|GO:0005524|GO:0007165|GO:0009925|GO:0000166|GO:0005887|GO:0007411|GO:0004872|GO:0016021|GO:0004713|GO:0007166	NM_000245	NM_000245	THC2618781	Hs.132966	met proto-oncogene (hepatocyte growth factor receptor)	Homo sapiens met proto-oncogene (hepatocyte growth factor receptor) (MET), transcript variant 2, mRNA [NM_000245]
567	A_23_P75097	PDZD7	252	0	down	-1.2853	51826.3	66612.2	0.579004	chr10	102777179	102777238	-	hs|10q24.31	ENST00000370215	79955	NM_024895	GO:0005515|GO:0005929|GO:0005634	NM_024895	NM_024895	THC2474441	Hs.438245	PDZ domain containing 7	Homo sapiens PDZ domain containing 7 (PDZD7), transcript variant 2, mRNA [NM_024895]
568	A_24_P311694	MAML1	2409	1	down	-1.28516	15083.2	19384.3	0.236532	chr5	179204179	179204238	+	hs|5q35.3	ENST00000292599	9794	NM_014757	GO:0005515|GO:0010467|GO:0006355|GO:0019901|GO:0003713|GO:0005730|GO:0010831|GO:0005634|GO:0043231|GO:0007219|GO:0016607|GO:0045944|GO:0042605|GO:0005654|GO:0006468	NM_014757	NM_014757	THC2466490	Hs.631951	mastermind-like 1 (Drosophila)	Homo sapiens mastermind-like 1 (Drosophila) (MAML1), mRNA [NM_014757]
569	A_23_P31218	C7orf13	1641	0	down	-1.2848	317.715	408.2	0.121666	chr7	156431552	156431611	-	hs|7q36.3	ENST00000333319	129790	NR_026865	GO:0016020|GO:0016021	NR_026865	NR_026865	THC2473269	Hs.647014	chromosome 7 open reading frame 13	Homo sapiens chromosome 7 open reading frame 13 (C7orf13), non-coding RNA [NR_026865]
570	A_23_P14184	THSD1	241	0	down	-1.28461	4553.19	5849.06	0.663636	chr13	52951434	52951493	-	hs|13q14.3	ENST00000258613	55901	NM_018676	GO:0016020|GO:0005576|GO:0016021	NM_018676	NM_018676	THC2487944	Hs.325667	thrombospondin, type I, domain containing 1	Homo sapiens thrombospondin, type I, domain containing 1 (THSD1), transcript variant 1, mRNA [NM_018676]
571	A_24_P34505	NOL10	1305	0	down	-1.28422	412.69	529.985	0.279887	chr2	10710913	10710972	-	hs|2p25.1	ENST00000345985	79954	NM_024894	GO:0005730|GO:0005634	NM_024894	NM_024894	THC2480923	Hs.222494	nucleolar protein 10	Homo sapiens nucleolar protein 10 (NOL10), mRNA [NM_024894]
572	A_24_P137897	IFRD1	670	2	down	-1.28403	10903.3	14000.2	0.449532	chr7	112115517	112115576	+	hs|7q31.1	ENST00000005558	3475	NM_001007245	GO:0042692|GO:0007518|GO:0005488|GO:0007527|GO:0007275|GO:0005634	NM_001007245	NM_001007245	THC2580758	Hs.7879	interferon-related developmental regulator 1	Homo sapiens interferon-related developmental regulator 1 (IFRD1), transcript variant 2, mRNA [NM_001007245]
573	A_23_P16722	DOCK10	1209	1	down	-1.28385	564.741	725.046	0.50605	chr2	225630124	225630183	-	hs|2q36.2	ENST00000373702	55619	NM_014689	GO:0005085|GO:0051020|GO:0017048|GO:0005525|GO:0005089	NM_014689	NM_014689	THC2470751	Hs.46578	dedicator of cytokinesis 10	Homo sapiens dedicator of cytokinesis 10 (DOCK10), mRNA [NM_014689]
574	A_23_P379649	BMF	3898	1	down	-1.2838	17.6319	22.6359	0.305833	chr15	40380450	40380509	-	hs|15q15.1	ENST00000397573	90427	NM_001003940	GO:0005515|GO:0032464|GO:0008633|GO:0001669|GO:0005886|GO:0006915|GO:0005741|GO:0042981|GO:0016459|GO:0005829|GO:0005737|GO:0090200|GO:0008629	NM_001003940	NM_001003940	THC2651021	Hs.591104	Bcl2 modifying factor	Homo sapiens Bcl2 modifying factor (BMF), transcript variant 1, mRNA [NM_001003940]
575	A_23_P213045	LEF1	1213	0	down	-1.2837	388.148	498.266	0.150267	chr4	108999453	108999512	-	hs|4q25	ENST00000504775	51176	NM_016269	GO:0005515|GO:0014070|GO:0003700|GO:0044212|GO:0008013|GO:0030111|GO:0030307|GO:0032714|GO:0001756|GO:0003705|GO:0032713|GO:0001755|GO:0030879|GO:0021861|GO:0032993|GO:0016202|GO:0016055|GO:0043027|GO:0001944|GO:0021542|GO:0022407|GO:0022408|GO:0022409|GO:0030335|GO:0033153|GO:0008301|GO:0021879|GO:0030331|GO:0000122|GO:0030509|GO:0021873|GO:0043923|GO:0035326|GO:0001649|GO:0043392|GO:0043966|GO:…	NM_016269	NM_016269	THC2745606	Hs.555947	lymphoid enhancer-binding factor 1	Homo sapiens lymphoid enhancer-binding factor 1 (LEF1), transcript variant 1, mRNA [NM_016269]
576	A_23_P431410	RBMS1	2621	1	down	-1.28331	108.617	139.389	0.71164	chr2	161129026	161129085	-	hs|2q24.2	ENST00000348849	5937	NM_016836	GO:0006260|GO:0005515|GO:0006396|GO:0003690|GO:0003697|GO:0000166|GO:0003723|GO:0005634|GO:0003677	NM_016836	NM_016836	THC2549130	Hs.470412	RNA binding motif, single stranded interacting protein 1	Homo sapiens RNA binding motif, single stranded interacting protein 1 (RBMS1), transcript variant 1, mRNA [NM_016836]
577	A_23_P205567	PRKCH	1149	1	down	-1.28328	1873.76	2404.56	0.174628	chr14	62017283	62017342	+	hs|14q23.1	ENST00000556245	5583	NM_006255	GO:0005886|GO:0030168|GO:0005524|GO:0046872|GO:0005829|GO:0035556|GO:0007165|GO:0005737|GO:0000166|GO:0007596|GO:0006468|GO:0004697|GO:0019899	NM_006255	NM_006255	THC2461612	Hs.333907	protein kinase C, eta	Homo sapiens protein kinase C, eta (PRKCH), mRNA [NM_006255]
578	A_23_P160438	MYOG	778	1	down	-1.28326	19.0659	24.4665	0.422091	chr1	203052871	203052930	-	hs|1q32.1	ENST00000241651	4656	NM_002479	GO:0071285|GO:0005667|GO:0006355|GO:0003700|GO:0046982|GO:0048741|GO:0070888|GO:0005634|GO:0007275|GO:0003677|GO:0042693|GO:0042692|GO:0051149|GO:0007517|GO:0071363|GO:0001503|GO:0007519|GO:0045944|GO:0005654	NM_002479	NM_002479	THC2479983	Hs.2830	myogenin (myogenic factor 4)	Homo sapiens myogenin (myogenic factor 4) (MYOG), mRNA [NM_002479]
579	A_23_P139312	DHFRL1	2938	0	down	-1.28324	354.349	454.714	0.249824	chr3	93780038	93780097	-	hs|3q11.1	ENST00000496983	200895	NM_176815	GO:0050661|GO:0005743|GO:0046105|GO:0003729|GO:0009165|GO:0005739|GO:0016020|GO:0005759|GO:0016491|GO:0046653|GO:0006545|GO:0006730|GO:0004146	NM_176815	NM_176815	THC2511498	Hs.718516	dihydrofolate reductase-like 1	Homo sapiens dihydrofolate reductase-like 1 (DHFRL1), transcript variant 2, mRNA [NM_176815]
580	A_23_P39034	SMARCA4	466	0	down	-1.28278	55016.3	70573.7	0.496789	chr19	11172673	11172732	+	hs|19p13.2	ENST00000344626	6597	NM_003072	GO:0005515|GO:0000792|GO:0071565|GO:0000790|GO:0030308|GO:0010424|GO:0071778|GO:0050681|GO:0016818|GO:0071564|GO:0007507|GO:0000166|GO:0030198|GO:0070577|GO:0008094|GO:0003407|GO:0005719|GO:0003714|GO:0003713|GO:0060766|GO:0006337|GO:0000122|GO:0001701|GO:0030957|GO:0043923|GO:0045749|GO:0060347|GO:0001889|GO:0043966|GO:0045893|GO:0045892|GO:0008134|GO:0001835|GO:0001832|GO:0006346|GO:0005634|GO:…	NM_003072	NM_003072	NP1155130	Hs.327527	SWI/SNF related, matrix associated, actin dependent regulator of chromatin, subfamily a, member 4	Homo sapiens SWI/SNF related, matrix associated, actin dependent regulator of chromatin, subfamily a, member 4 (SMARCA4), transcript variant 3, mRNA [NM_003072]
581	A_23_P385263	CHD5	3681	1	down	-1.2826	42.3826	54.3602	0.271288	chr1	6162993	6163052	-	hs|1p36.31	ENST00000538279	26038	NM_015557	GO:0008026|GO:0006355|GO:0016787|GO:0000166|GO:0004386|GO:0008270|GO:0005634|GO:0016818|GO:0005524|GO:0003677|GO:0046872|GO:0016568	NM_015557	NM_015557	THC2527014	Hs.522898	chromodomain helicase DNA binding protein 5	Homo sapiens chromodomain helicase DNA binding protein 5 (CHD5), mRNA [NM_015557]
582	A_23_P74344	TADA1	1053	0	down	-1.2824	991.741	1271.81	0.496247	chr1	166826337	166826396	-	hs|1q24.1	ENST00000467021	117143	NM_053053	GO:0006355|GO:0043966|GO:0030914|GO:0003713|GO:0005634|GO:0004402	NM_053053	NM_053053	THC2624168	Hs.435967	transcriptional adaptor 1	Homo sapiens transcriptional adaptor 1 (TADA1), mRNA [NM_053053]
583	A_23_P426511	C4orf21	211	0	down	-1.28236	145.043	185.997	0.0764016	chr4	113483531	113483590	-	hs|4q25	ENST00000473015	55345	NM_018392	GO:0016020|GO:0008270|GO:0016021	NM_018392	NM_018392	THC2476945	Hs.380346	chromosome 4 open reading frame 21	Homo sapiens chromosome 4 open reading frame 21 (C4orf21), mRNA [NM_018392]
584	A_24_P153456	ZDHHC11	981	0	down	-1.28221	926.352	1187.77	0.470525	chr5	795786	795845	-	hs|5p15.33	ENST00000283441	79844	NM_024786	GO:0016746|GO:0016020|GO:0008270|GO:0016021|GO:0046872	NM_024786	NM_024786	THC2483292	Hs.729226	zinc finger, DHHC-type containing 11	Homo sapiens zinc finger, DHHC-type containing 11 (ZDHHC11), mRNA [NM_024786]
585	A_23_P211926	WNT5A	4377	0	down	-1.28182	498.071	638.436	0.342818	chr3	55501653	55501712	-	hs|3p14.3	ENST00000536765	7474	NM_003392	GO:0032755|GO:0014070|GO:0003700|GO:0044212|GO:0045599|GO:0043032|GO:0001756|GO:0005110|GO:0009790|GO:0005115|GO:0005615|GO:0007223|GO:0005109|GO:0001947|GO:0007411|GO:0016055|GO:0032355|GO:0032729|GO:0021891|GO:0003408|GO:0009986|GO:0003401|GO:0019904|GO:0001843|GO:0003323|GO:0007275|GO:0005125|GO:0010595|GO:0042060|GO:0010976|GO:0042733|GO:0045080|GO:0001736|GO:0045732|GO:0005886|GO:0001837|GO:…	NM_003392	NM_003392	THC2472222	Hs.643085	wingless-type MMTV integration site family, member 5A	Homo sapiens wingless-type MMTV integration site family, member 5A (WNT5A), mRNA [NM_003392]
586	A_23_P88880	ZNF423	664	0	down	-1.28154	184.976	237.054	0.443724	chr16	49524888	49524947	-	hs|16q12.1	ENST00000535559	23090	NM_015069	GO:0005515|GO:0046982|GO:0005634|GO:0007275|GO:0046872|GO:0030154|GO:0042803|GO:0007399|GO:0005622|GO:0043565|GO:0030513|GO:0007219|GO:0008270|GO:0045893|GO:0045892	NM_015069	NM_015069	THC2464191	Hs.530930	zinc finger protein 423	Homo sapiens zinc finger protein 423 (ZNF423), mRNA [NM_015069]
587	A_23_P86493	LBX1	294	0	down	-1.28135	28121.5	36033.5	0.61127	chr10	102986759	102986818	-	hs|10q24.31	ENST00000370193	10660	NM_006562	GO:0005667|GO:0000976|GO:0008285|GO:0048664|GO:0005634|GO:0007275|GO:0009653|GO:0030154|GO:0007399|GO:0021920|GO:0001947|GO:0007517|GO:0045665	NM_006562	NM_006562	THC2484319	Hs.37128	ladybird homeobox 1	Homo sapiens ladybird homeobox 1 (LBX1), mRNA [NM_006562]
588	A_23_P21086	LGI3	1335	3	down	-1.28112	190.03	243.45	0.671369	chr8	22004703	22004762	-	hs|8p21.3	ENST00000520124	203190	NM_139278	GO:0030054|GO:0017157|GO:0045202|GO:0005576|GO:0031410|GO:0019717|GO:0008021	NM_139278	NM_139278	NP1467703	Hs.33470	leucine-rich repeat LGI family, member 3	Homo sapiens leucine-rich repeat LGI family, member 3 (LGI3), mRNA [NM_139278]
589	A_23_P356598	SLC6A15	2893	1	down	-1.28102	461.642	591.374	0.143128	chr12	85276781	85276840	-	hs|12q21.31	ENST00000450363	55117	NM_018057	GO:0005886|GO:0005328|GO:0005326|GO:0006865|GO:0005298|GO:0055085|GO:0034641|GO:0015804|GO:0015820|GO:0016020|GO:0005887|GO:0015824|GO:0006836|GO:0016021|GO:0006814|GO:0006811|GO:0015293	NM_018057	NM_018057	THC2481280	Hs.44424	solute carrier family 6 (neutral amino acid transporter), member 15	Homo sapiens solute carrier family 6 (neutral amino acid transporter), member 15 (SLC6A15), transcript variant 2, mRNA [NM_018057]
590	A_32_P425998	IGFN1	2242	0	down	-1.28089	21.6262	27.7007	0.37785	chr1	201197769	201197828	+	hs|1q32.1	ENST00000335211	91156	NM_001164586	GO:0008150|GO:0030018|GO:0005737|GO:0005634	NM_001164586	NM_001164586	THC2477863	Hs.519024	immunoglobulin-like and fibronectin type III domain containing 1	Homo sapiens immunoglobulin-like and fibronectin type III domain containing 1 (IGFN1), mRNA [NM_001164586]
591	A_32_P152437	AKAP12	2843	0	down	-1.28067	1327.95	1700.66	0.259682	chr6	151679428	151679487	+	hs|6q25.1	ENST00000402676	9590	NM_005100	GO:0007165|GO:0005737|GO:0007186|GO:0005886|GO:0008179|GO:0030819|GO:0006605|GO:0051018|GO:0005856|GO:0010739|GO:0005938	NM_005100	NM_005100	THC2543286	Hs.371240	A kinase (PRKA) anchor protein 12	Homo sapiens A kinase (PRKA) anchor protein 12 (AKAP12), transcript variant 1, mRNA [NM_005100]
592	A_23_P213592	RNF44	2331	1	down	-1.28065	1982.65	2539.09	0.0217351	chr5	175954191	175954250	-	hs|5q35.2	ENST00000274811	22838	NM_014901	GO:0008270|GO:0046872	NM_014901	NM_014901	THC2467613	Hs.434888	ring finger protein 44	Homo sapiens ring finger protein 44 (RNF44), mRNA [NM_014901]
593	A_23_P329353	CNRIP1	852	0	down	-1.28046	242.583	310.618	0.130727	chr2	68520338	68520397	-	hs|2p14	ENST00000481714	25927	NM_015463		NM_015463	NM_015463	THC2463131	Hs.212885	cannabinoid receptor interacting protein 1	Homo sapiens cannabinoid receptor interacting protein 1 (CNRIP1), transcript variant CRIP1a, mRNA [NM_015463]
594	A_24_P329597	UBQLN1	1824	0	down	-1.28046	478.353	612.512	0.688668	chr9	86275665	86275724	-	hs|9q21.32	ENST00000533705	29979	NM_013438	GO:0005515|GO:0043234|GO:0001666|GO:0048471|GO:0005737|GO:0000502|GO:0005783|GO:0019904|GO:0006915|GO:0031396|GO:0005634|GO:0019900	NM_013438	NM_013438	THC2469947	Hs.9589	ubiquilin 1	Homo sapiens ubiquilin 1 (UBQLN1), transcript variant 1, mRNA [NM_013438]
595	A_23_P213471	LPCAT1	2228	1	down	-1.28027	98.9413	126.672	0.262665	chr5	1463837	1463896	-	hs|5p15.33	ENST00000503252	79888	NM_024830	GO:0005794|GO:0016746|GO:0047184|GO:0060041|GO:0005783|GO:0005509|GO:0008654|GO:0047192|GO:0000139|GO:0016020|GO:0008152|GO:0005789|GO:0016021	NM_024830	NM_024830	THC2749122	Hs.368853	lysophosphatidylcholine acyltransferase 1	Homo sapiens lysophosphatidylcholine acyltransferase 1 (LPCAT1), mRNA [NM_024830]
596	A_23_P4561	SERPINB8	2096	0	down	-1.28018	956.502	1224.5	0.463432	chr18	61654537	61654596	+	hs|18q22.1	ENST00000542677	5271	NM_198833	GO:0030162|GO:0010951|GO:0005515|GO:0005737|GO:0004867|GO:0030414|GO:0005829	NM_198833	NM_198833	THC2657923	Hs.368077	serpin peptidase inhibitor, clade B (ovalbumin), member 8	Homo sapiens serpin peptidase inhibitor, clade B (ovalbumin), member 8 (SERPINB8), transcript variant 2, mRNA [NM_198833]
597	A_23_P214866	RREB1	9120	2	down	-1.28012	25.8569	33.0999	0.51835	chr6	7249893	7249952	+	hs|6p24.3	ENST00000334984	6239	NM_001003699	GO:0006355|GO:0006366|GO:0005634|GO:0007265|GO:0007275|GO:0003677|GO:0046872|GO:0005622|GO:0016604|GO:0005737|GO:0016607|GO:0008270|GO:0045893	NM_001003699	NM_001003699	THC2472085	Hs.298248	ras responsive element binding protein 1	Homo sapiens ras responsive element binding protein 1 (RREB1), transcript variant 1, mRNA [NM_001003699]
598	A_23_P92899	C1QTNF2	1115	0	down	-1.27999	114.067	146.005	0.704765	chr5	159776101	159776160	-	hs|5q33.3	ENST00000393975	114898	NM_031908	GO:0000187|GO:0005581|GO:0045725|GO:0046326|GO:0046321|GO:0005102|GO:0051260|GO:0005576|GO:0005615	NM_031908	NM_031908	THC2631281	Hs.110062	C1q and tumor necrosis factor related protein 2	Homo sapiens C1q and tumor necrosis factor related protein 2 (C1QTNF2), mRNA [NM_031908]
599	A_24_P122403	TCEB3	2486	1	down	-1.27989	2143.33	2743.22	0.239504	chr1	24088279	24088338	+	hs|1p36.11	ENST00000418390	6924	NM_003198	GO:0010467|GO:0006368|GO:0006366|GO:0006357|GO:0016032|GO:0005654|GO:0005634|GO:0016021|GO:0008023|GO:0003677|GO:0050434	NM_003198	NM_003198	THC2531250	Hs.15535	transcription elongation factor B (SIII), polypeptide 3 (110kDa, elongin A)	Homo sapiens transcription elongation factor B (SIII), polypeptide 3 (110kDa, elongin A) (TCEB3), mRNA [NM_003198]
600	A_24_P146670	SLK	3513	1	down	-1.27967	1205.81	1543.04	0.463363	chr10	105786654	105786713	+	hs|10q24.33	ENST00000369755	9748	NM_014720	GO:0005737|GO:0004518|GO:0046777|GO:0005886|GO:0000166|GO:0004674|GO:0006915|GO:0006289|GO:0005524|GO:0003677|GO:0042803	NM_014720	NM_014720	THC2482866	Hs.591922	STE20-like kinase	Homo sapiens STE20-like kinase (SLK), mRNA [NM_014720]
601	A_24_P22746	ZADH2	6304	2	down	-1.27963	850.049	1087.75	0.146264	chr18	72909462	72909521	-	hs|18q22.3	ENST00000322342	284273	NM_175907	GO:0005739|GO:0000166|GO:0016491|GO:0008270|GO:0005777	NM_175907	NM_175907	THC2634957	Hs.465433	zinc binding alcohol dehydrogenase domain containing 2	Homo sapiens zinc binding alcohol dehydrogenase domain containing 2 (ZADH2), mRNA [NM_175907]
602	A_24_P46417	STK10	2812	1	down	-1.27948	4053.22	5186	0.816937	chr5	171470625	171470684	-	hs|5q35.1	ENST00000517360	6793	NM_005990	GO:0005515|GO:0046777|GO:0005886|GO:0000166|GO:0004674|GO:0006468|GO:0042801|GO:2000401|GO:0005524|GO:0042803|GO:0071593	NM_005990	NM_005990	THC2502586	Hs.519756	serine/threonine kinase 10	Homo sapiens serine/threonine kinase 10 (STK10), mRNA [NM_005990]
603	A_23_P202823	CTTN	1422	1	down	-1.27933	618.663	791.471	0.113168	chr11	70281381	70281440	+	hs|11q13.3	ENST00000301843	2017	NM_005231	GO:0005515|GO:0005737|GO:0005625|GO:0005856|GO:0005938|GO:0001726|GO:0030027	NM_005231	NM_005231	THC2787618	Hs.596164	cortactin	Homo sapiens cortactin (CTTN), transcript variant 1, mRNA [NM_005231]
604	A_23_P47691	TRIM21	357	0	down	-1.27886	80.0004	102.31	0.153949	chr11	4406509	4406568	-	hs|11p15.4	ENST00000543625	6737	NM_003141	GO:0000209|GO:0005515|GO:0004842|GO:0006513|GO:0016567|GO:0016874|GO:0003723|GO:0090086|GO:0005730|GO:0032088|GO:0005634|GO:0045787|GO:0003677|GO:0046872|GO:0051865|GO:0031648|GO:0005622|GO:0070206|GO:0005737|GO:0000932|GO:0030529|GO:0008270|GO:0019005	NM_003141	NM_003141	THC2470629	Hs.532357	tripartite motif containing 21	Homo sapiens tripartite motif containing 21 (TRIM21), mRNA [NM_003141]
605	A_23_P3102	FAM179B	2969	0	down	-1.2787	103.189	131.947	0.216491	chr14	45537733	45537792	+	hs|14q21.2	ENST00000382233	23116	NM_015091	GO:0005488	NM_015091	NM_015091	THC2601147	Hs.371078	family with sequence similarity 179, member B	Homo sapiens family with sequence similarity 179, member B (FAM179B), mRNA [NM_015091]
606	A_24_P40229	CRNKL1	1827	0	down	-1.27807	412.686	527.443	0.442095	chr20	20018112	20018171	-	hs|20p11.23	ENST00000490258	51340	NM_016652	GO:0008380|GO:0005622|GO:0006396|GO:0000245|GO:0005737|GO:0016607|GO:0005488|GO:0000398|GO:0003723|GO:0005681|GO:0005634|GO:0071013	NM_016652	NM_016652	THC2681349	Hs.171342	crooked neck pre-mRNA splicing factor-like 1 (Drosophila)	Homo sapiens crooked neck pre-mRNA splicing factor-like 1 (Drosophila) (CRNKL1), mRNA [NM_016652]
607	A_23_P37623	GOLGA8A	2347	0	down	-1.27796	782.791	1000.37	0.257484	chr15	34672165	34672224	-	hs|15q14	ENST00000543376	23015	NM_181077	GO:0005794|GO:0016020|GO:0032580	NM_181077	NM_181077	THC2473197	Hs.720151	golgin A8 family, member A	Homo sapiens golgin A8 family, member A (GOLGA8A), transcript variant 1, mRNA [NM_181077]
608	A_24_P170538	UTP14A	144	0	down	-1.27792	342.003	437.053	0.707701	chrX	129045030	129045089	+	hs|Xq26.1	ENST00000425117	10813	NM_006649	GO:0005515|GO:0006364|GO:0032040|GO:0005730|GO:0005634	NM_006649	NM_006649	NP076258	Hs.458598	UTP14, U3 small nucleolar ribonucleoprotein, homolog A (yeast)	Homo sapiens UTP14, U3 small nucleolar ribonucleoprotein, homolog A (yeast) (UTP14A), transcript variant 1, mRNA [NM_006649]
609	A_23_P119583	PDE4C	2968	0	down	-1.27791	1611.59	2059.47	0.792135	chr19	18320923	18320982	-	hs|19p13.11	ENST00000355502	5143	NM_000923	GO:0007165|GO:0008081|GO:0016787|GO:0004115|GO:0008144|GO:0072372|GO:0046676|GO:0046872|GO:0006198|GO:0005829	NM_000923	NM_000923	THC2475141	Hs.132584	phosphodiesterase 4C, cAMP-specific	Homo sapiens phosphodiesterase 4C, cAMP-specific (PDE4C), transcript variant 1, mRNA [NM_000923]
610	A_24_P310224	ZNF347	913	0	down	-1.27773	166.24	212.408	0.594557	chr19	53643715	53643774	-	hs|19q13.42	ENST00000452676	84671	NM_032584	GO:0005622|GO:0006355|GO:0008270|GO:0005634|GO:0003677|GO:0046872	NM_032584	NM_032584	THC2475679	Hs.467239	zinc finger protein 347	Homo sapiens zinc finger protein 347 (ZNF347), transcript variant 3, mRNA [NM_032584]
611	A_32_P101235	UHRF1	1348	0	down	-1.27757	734.426	938.279	0.321181	chr19	4956748	4956807	+	hs|19p13.3	ENST00000543616	29128	NM_013282	GO:2000373|GO:0000792|GO:0000987|GO:0005515|GO:0006355|GO:0008327|GO:0003700|GO:0008283|GO:0016874|GO:0005634|GO:0035064|GO:0003677|GO:0046872|GO:0032270|GO:0007049|GO:0006281|GO:0045944|GO:0008270	NM_013282	NM_013282	THC2462675	Hs.108106	ubiquitin-like with PHD and ring finger domains 1	Homo sapiens ubiquitin-like with PHD and ring finger domains 1 (UHRF1), transcript variant 2, mRNA [NM_013282]
612	A_24_P214625	PPA2	648	0	down	-1.27751	2183.45	2789.39	0.586846	chr4	106290900	106307735	-	hs|4q24	ENST00000357415	27068	NM_176869	GO:0005739|GO:0010467|GO:0005737|GO:0000287|GO:0016787|GO:0005759|GO:0004427|GO:0071344|GO:0006418	NM_176869	NM_176869	NP1402335	Hs.654957	pyrophosphatase (inorganic) 2	Homo sapiens pyrophosphatase (inorganic) 2 (PPA2), nuclear gene encoding mitochondrial protein, transcript variant 1, mRNA [NM_176869]
613	A_23_P150664	IFITM5	298	0	down	-1.27714	4406.94	5628.29	0.705648	chr11	299345	299404	-	hs|11p15.5	ENST00000382614	387733	NM_001025295	GO:0009607|GO:0030500|GO:0005886|GO:0007275|GO:0016021	NM_001025295	NM_001025295	THC2484012	Hs.443469	interferon induced transmembrane protein 5	Homo sapiens interferon induced transmembrane protein 5 (IFITM5), mRNA [NM_001025295]
614	A_23_P32577	DACH1	2689	3	down	-1.27651	2273.14	2901.67	0.448358	chr13	72012375	72012434	-	hs|13q21.33	ENST00000305425	1602	NM_080759	GO:0005515|GO:0006355|GO:0000166|GO:0005730|GO:0007275|GO:0005634|GO:0003677	NM_080759	NM_080759	THC2723187	Hs.129452	dachshund homolog 1 (Drosophila)	Homo sapiens dachshund homolog 1 (Drosophila) (DACH1), transcript variant 1, mRNA [NM_080759]
615	A_24_P242391	MPZL1	3998	2	down	-1.27639	362.863	463.154	0.0290333	chr1	167757132	167757191	+	hs|1q24.2	ENST00000474729	9019	NM_003953	GO:0005515|GO:0016020|GO:0005887|GO:0005198|GO:0007267|GO:0007169	NM_003953	NM_003953	THC2488968	Hs.493919	myelin protein zero-like 1	Homo sapiens myelin protein zero-like 1 (MPZL1), transcript variant 1, mRNA [NM_003953]
616	A_23_P7732	CETN3	1800	0	down	-1.27623	728.281	929.45	0.128231	chr5	89695178	89695237	-	hs|5q14.3	ENST00000518458	1070	NM_004365	GO:0007067|GO:0007049|GO:0005813|GO:0005737|GO:0007098|GO:0005814|GO:0005509|GO:0032391|GO:0045111|GO:0005932|GO:0031683|GO:0051301	NM_004365	NM_004365	THC2610615	Hs.591767	centrin, EF-hand protein, 3	Homo sapiens centrin, EF-hand protein, 3 (CETN3), mRNA [NM_004365]
617	A_23_P335848	GIT2	3176	0	down	-1.27593	3389.27	4324.47	0.222706	chr12	110367620	110367679	-	hs|12q24.11	ENST00000361006	9815	NM_057169	GO:0005515|GO:0008060|GO:0008277|GO:0032312|GO:0008270|GO:0005654|GO:0046872	NM_057169	NM_057169	THC2538088	Hs.434996	G protein-coupled receptor kinase interacting ArfGAP 2	Homo sapiens G protein-coupled receptor kinase interacting ArfGAP 2 (GIT2), transcript variant 1, mRNA [NM_057169]
618	A_23_P345118	PIM1	1335	0	down	-1.27569	1848.07	2357.56	0.7684	chr6	37143102	37143161	+	hs|6p21.2	ENST00000373509	5292	NM_002648	GO:0005515|GO:0043066|GO:0030145|GO:0005886|GO:0008283|GO:0005634|GO:0007275|GO:0005524|GO:0046872|GO:0043433|GO:0031659|GO:0005737|GO:0007049|GO:0046777|GO:0000166|GO:0004674|GO:0006468|GO:0008134	NM_002648	NM_002648	THC2466113	Hs.81170	pim-1 oncogene	Homo sapiens pim-1 oncogene (PIM1), transcript variant 1, mRNA [NM_002648]
619	A_23_P208310	CD3EAP	1235	0	down	-1.27558	1178.47	1503.22	0.210065	chr19	45913903	45913962	+	hs|19q13.32	ENST00000309424	10849	NM_012099	GO:0005739|GO:0005737|GO:0005736|GO:0005694|GO:0003899|GO:0009303|GO:0005730|GO:0000120|GO:0005634|GO:0007169	NM_012099	NM_012099	THC2470436	Hs.710495	CD3e molecule, epsilon associated protein	Homo sapiens CD3e molecule, epsilon associated protein (CD3EAP), mRNA [NM_012099]
620	A_23_P155079	SLC16A8	254	0	down	-1.27521	35.839	45.7021	0.442727	chr22	38474334	38474393	-	hs|22q13.1	ENST00000320521	23539	NM_013356	GO:0005886|GO:0005624|GO:0015129|GO:0050900|GO:0055085|GO:0015727|GO:0035873|GO:0009925|GO:0005887|GO:0006090|GO:0007596|GO:0015355|GO:0015293	NM_013356	NM_013356	THC2480335	Hs.270285	solute carrier family 16, member 8 (monocarboxylic acid transporter 3)	Homo sapiens solute carrier family 16, member 8 (monocarboxylic acid transporter 3) (SLC16A8), mRNA [NM_013356]
621	A_23_P151570	RALGAPA1	1361	2	down	-1.2752	807.248	1029.4	0.341798	chr14	36008017	36008076	-	hs|14q13.2	ENST00000554259	253959	NM_014990	GO:0043547|GO:0005739|GO:0005622|GO:0051056|GO:0032859|GO:0005737|GO:0017123|GO:0046982|GO:0005634|GO:0005829|GO:0005096	NM_014990	NM_014990	NP593186	Hs.113150	Ral GTPase activating protein, alpha subunit 1 (catalytic)	Homo sapiens Ral GTPase activating protein, alpha subunit 1 (catalytic) (RALGAPA1), transcript variant 1, mRNA [NM_014990]
622	A_23_P169909	DGKI	2403	2	down	-1.27508	2168.19	2764.61	0.4909	chr7	137074521	137074580	-	hs|7q33	ENST00000540376	9162	NM_004717	GO:0005515|GO:0048471|GO:0005886|GO:0030168|GO:0046579|GO:0005634|GO:0005524|GO:0046872|GO:0007205|GO:0035556|GO:0005737|GO:0000166|GO:0007596|GO:0004143|GO:0005095|GO:0017016|GO:0032317|GO:0016740|GO:0032045	NM_004717	NM_004717	NP073371	Hs.242947	diacylglycerol kinase, iota	Homo sapiens diacylglycerol kinase, iota (DGKI), mRNA [NM_004717]
623	A_24_P59667	JAK3	1957	2	down	-1.2745	1694.85	2160.09	0.395386	chr19	17935597	17935656	-	hs|19p13.11	ENST00000458235	3718	NM_000215	GO:0005515|GO:0042506|GO:0007260|GO:0070232|GO:0051928|GO:0032693|GO:0007262|GO:0019221|GO:0060397|GO:0007204|GO:0007243|GO:0005829|GO:0002731|GO:0042104|GO:0005737|GO:0046777|GO:0000166|GO:0045944|GO:0030183|GO:0070670|GO:0070672|GO:0043029|GO:0005856|GO:0071104|GO:0050868|GO:0070244|GO:0042981|GO:0018108|GO:0045768|GO:0005524|GO:0012505|GO:0004672|GO:0016020|GO:0050778|GO:0045221|GO:0032695|GO:…	NM_000215	NM_000215	THC2477733	Hs.515247	Janus kinase 3	Homo sapiens Janus kinase 3 (JAK3), mRNA [NM_000215]
624	A_23_P30254	PLK2	1447	2	down	-1.27447	532.137	678.192	0.706928	chr5	57749993	57750052	-	hs|5q11.2	ENST00000502671	10769	NM_006622	GO:0007165|GO:0000166|GO:0004674|GO:0004871|GO:0043123|GO:0000278|GO:0005524	NM_006622	NM_006622	THC2583736	Hs.398157	polo-like kinase 2	Homo sapiens polo-like kinase 2 (PLK2), transcript variant 1, mRNA [NM_006622]
625	A_23_P71258	CYP3A43	1330	0	down	-1.27433	17.1993	21.9177	0.512555	chr7	99457484	99457543	+	hs|7q22.1	ENST00000463915	64816	NM_057096	GO:0005792|GO:0004497|GO:0006805|GO:0070330|GO:0016020|GO:0005783|GO:0005789|GO:0009055|GO:0016705|GO:0046872|GO:0055114|GO:0020037	NM_057096	NM_057096	NP1457154	Hs.306220	cytochrome P450, family 3, subfamily A, polypeptide 43	Homo sapiens cytochrome P450, family 3, subfamily A, polypeptide 43 (CYP3A43), transcript variant 3, mRNA [NM_057096]
626	A_23_P61371	TMEM173	297	0	down	-1.2742	25.8355	32.9195	0.124178	chr5	138855597	138855656	-	hs|5q31.2	ENST00000330794	340061	NM_198282	GO:0005515|GO:0048471|GO:0033160|GO:0005886|GO:0019901|GO:0005783|GO:0006915|GO:0005741|GO:0002218|GO:0042993|GO:0042803|GO:0032092|GO:0005739|GO:0071360|GO:0051607|GO:0005737|GO:0045944|GO:0045087|GO:0002230|GO:0005789|GO:0016021|GO:0031625|GO:0032608|GO:0008134	NM_198282	NM_198282	THC2462351	Hs.379754	transmembrane protein 173	Homo sapiens transmembrane protein 173 (TMEM173), nuclear gene encoding mitochondrial protein, mRNA [NM_198282]
627	A_23_P123987	DNAJC18	3945	1	down	-1.274	288.598	367.674	0.0955786	chr5	138755752	138755811	-	hs|5q31.2	ENST00000510770	202052	NM_152686	GO:0016020|GO:0006457|GO:0031072|GO:0051082|GO:0016021	NM_152686	NM_152686	THC2739093	Hs.483537	DnaJ (Hsp40) homolog, subfamily C, member 18	Homo sapiens DnaJ (Hsp40) homolog, subfamily C, member 18 (DNAJC18), mRNA [NM_152686]
628	A_24_P12651	TRIM35	2663	1	down	-1.27364	120.938	154.031	0.43975	chr8	27168330	27168389	-	hs|8p21.2	ENST00000380544	23087	NM_171982	GO:0005622|GO:0003674|GO:0005737|GO:0043065|GO:0008285|GO:0045930|GO:0005730|GO:0008270|GO:0005634|GO:0006917|GO:0046872	NM_171982	NM_171982	THC2488528	Hs.104223	tripartite motif containing 35	Homo sapiens tripartite motif containing 35 (TRIM35), transcript variant 2, mRNA [NM_171982]
629	A_23_P396917	C11orf63	644	0	down	-1.27354	72.8598	92.79	0.394317	chr11	122776178	122776237	+	hs|11q24.1	ENST00000307257	79864	NM_199124		NM_199124	NM_199124	THC2486869	Hs.164705	chromosome 11 open reading frame 63	Homo sapiens chromosome 11 open reading frame 63 (C11orf63), transcript variant 2, mRNA [NM_199124]
630	A_23_P342138	ADAMTSL1	2806	2	down	-1.27351	37.4327	47.6711	0.737988	chr9	18910193	18910252	+	hs|9p22.1	ENST00000542621	92949	NM_001040272	GO:0005578|GO:0008270|GO:0008233|GO:0005576|GO:0008237	NM_001040272	NM_001040272	THC2477516	Hs.522019	ADAMTS-like 1	Homo sapiens ADAMTS-like 1 (ADAMTSL1), transcript variant 4, mRNA [NM_001040272]
631	A_23_P160890	TAS1R1	887	0	down	-1.27346	88.2841	112.426	0.131501	chr1	6639311	6639370	+	hs|1p36.31	ENST00000351136	80835	NM_138697	GO:0050912|GO:0046982|GO:0005886|GO:0008527|GO:0004872|GO:0016021|GO:0004871|GO:0050917|GO:0050896	NM_138697	NM_138697	THC2487792	Hs.124574	taste receptor, type 1, member 1	Homo sapiens taste receptor, type 1, member 1 (TAS1R1), transcript variant 2, mRNA [NM_138697]
632	A_24_P322426	PTGIR	811	0	down	-1.27307	73.4391	93.4932	0.248595	chr19	47126830	47126889	-	hs|19q13.32	ENST00000291294	5739	NM_000960	GO:0005085|GO:0005886|GO:0007596|GO:0007187|GO:0005887|GO:0004930|GO:0007267|GO:0030168|GO:0004872|GO:0004871	NM_000960	NM_000960	THC2519519	Hs.458324	prostaglandin I2 (prostacyclin) receptor (IP)	Homo sapiens prostaglandin I2 (prostacyclin) receptor (IP) (PTGIR), mRNA [NM_000960]
633	A_23_P158925	GPR125	329	0	down	-1.27277	5493.21	6991.61	0.295176	chr4	22389059	22389118	-	hs|4p15.2	ENST00000499527	166647	NM_145290	GO:0007186|GO:0005886|GO:0007218|GO:0004930|GO:0004872|GO:0016021|GO:0004871|GO:0009897	NM_145290	NM_145290	THC2491482	Hs.99195	G protein-coupled receptor 125	Homo sapiens G protein-coupled receptor 125 (GPR125), mRNA [NM_145290]
634	A_24_P145633	GPR37L1	956	0	down	-1.27268	18.4077	23.4272	0.408812	chr1	202097604	202097663	+	hs|1q32.1	ENST00000541334	9283	NM_004767	GO:0005515|GO:0008150|GO:0005886|GO:0004930|GO:0004872|GO:0016021|GO:0004871	NM_004767	NM_004767	THC2464423	Hs.132049	G protein-coupled receptor 37 like 1	Homo sapiens G protein-coupled receptor 37 like 1 (GPR37L1), mRNA [NM_004767]
635	A_23_P148475	KIF4A	567	0	down	-1.27251	3131.7	3985.11	0.508436	chrX	69640147	69640206	+	hs|Xq13.1	ENST00000544650	24137	NM_012310	GO:0006996|GO:0005694|GO:0005730|GO:0030496|GO:0005634|GO:0003777|GO:0003677|GO:0005524|GO:0016363|GO:0005829|GO:0005737|GO:0000166|GO:0007596|GO:0007411|GO:0005876|GO:0008089|GO:0005856|GO:0007018	NM_012310	NM_012310	THC2467470	Hs.648326	kinesin family member 4A	Homo sapiens kinesin family member 4A (KIF4A), mRNA [NM_012310]
636	A_23_P216476	ZBTB5	2404	3	down	-1.27209	1384.43	1761.11	0.0032783	chr9	37438419	37438478	-	hs|9p13.2	ENST00000307750	9925	NM_014872	GO:0005622|GO:0006355|GO:0008270|GO:0005634|GO:0003677|GO:0046872	NM_014872	NM_014872	THC2496919	Hs.161276	zinc finger and BTB domain containing 5	Homo sapiens zinc finger and BTB domain containing 5 (ZBTB5), mRNA [NM_014872]
637	A_24_P113341	C19orf12	3132	1	down	-1.27202	5479.39	6969.9	0.243097	chr19	30192082	30192141	-	hs|19q12	ENST00000323670	83636	NM_031448	GO:0016020|GO:0016021	NM_031448	NM_031448	THC2504440	Hs.529094	chromosome 19 open reading frame 12	Homo sapiens chromosome 19 open reading frame 12 (C19orf12), transcript variant 2, mRNA [NM_031448]
638	A_23_P78268	GLOD4	863	1	down	-1.27195	4931.23	6272.29	0.327181	chr17	662694	662753	-	hs|17p13.3	ENST00000397393	51031	NM_016080	GO:0005739	NM_016080	NM_016080	NP239909	Hs.279061	glyoxalase domain containing 4	Homo sapiens glyoxalase domain containing 4 (GLOD4), mRNA [NM_016080]
639	A_24_P414719	NFYA	2562	0	down	-1.27193	1088.54	1384.55	0.386534	chr6	41069914	41069973	+	hs|6p21.1		4800	NM_002505	GO:0005515|GO:0006355|GO:0016602|GO:0003700|GO:0006366|GO:0045944|GO:0005634|GO:0003677	NM_002505	NM_002505	THC2492496	Hs.10441	nuclear transcription factor Y, alpha	Homo sapiens nuclear transcription factor Y, alpha (NFYA), transcript variant 1, mRNA [NM_002505]
640	A_23_P109774	ZBTB11	2277	0	down	-1.27179	1421.69	1808.09	0.491231	chr3	101368574	101368633	-	hs|3q12.3	ENST00000312938	27107	NM_014415	GO:0005622|GO:0008150|GO:0003674|GO:0006355|GO:0005730|GO:0008270|GO:0005634|GO:0003677|GO:0046872	NM_014415	NM_014415	THC2462944	Hs.655286	zinc finger and BTB domain containing 11	Homo sapiens zinc finger and BTB domain containing 11 (ZBTB11), mRNA [NM_014415]
641	A_23_P19619	HIVEP1	1954	1	down	-1.27148	461.227	586.441	0.143981	chr6	12164823	12164882	+	hs|6p24.1	ENST00000542327	3096	NM_002114	GO:0005622|GO:0005515|GO:0006355|GO:0005737|GO:0008270|GO:0005634|GO:0003677|GO:0046872	NM_002114	NM_002114	THC2464246	Hs.567284	human immunodeficiency virus type I enhancer binding protein 1	Homo sapiens human immunodeficiency virus type I enhancer binding protein 1 (HIVEP1), mRNA [NM_002114]
642	A_23_P112531	FAM102A	2613	0	down	-1.27119	2432.89	3092.66	0.601788	chr9	130703216	130703275	-	hs|9q34.11	ENST00000300434	399665	NM_001035254		NM_001035254	NM_001035254	THC2466545	Hs.535972	family with sequence similarity 102, member A	Homo sapiens family with sequence similarity 102, member A (FAM102A), transcript variant 1, mRNA [NM_001035254]
643	A_23_P146431	KIAA0368	1338	2	down	-1.27113	916.914	1165.52	0.713528	chr9	114124271	114124330	-	hs|9q31.3	ENST00000543827	23392	NM_001080398	GO:0005802|GO:0030134|GO:0000502|GO:0005793|GO:0005813|GO:0005770|GO:0005783|GO:0005771|GO:0030139|GO:0005634|GO:0030433|GO:0003674|GO:0005737|GO:0005488|GO:0016023|GO:0005856|GO:0005769	NM_001080398	NM_001080398	THC2462503	Hs.368255	KIAA0368	Homo sapiens KIAA0368 (KIAA0368), mRNA [NM_001080398]
644	A_23_P211785	ZNF35	1971	1	down	-1.27109	186.336	236.851	0.307498	chr3	44701889	44701948	+	hs|3p21.31	ENST00000396056	7584	NM_003420	GO:0043565|GO:0005622|GO:0048471|GO:0006355|GO:0003700|GO:0071300|GO:0005623|GO:0008270|GO:0005634|GO:0007283|GO:0003677|GO:0046872	NM_003420	NM_003420	THC2471877	Hs.288658	zinc finger protein 35	Homo sapiens zinc finger protein 35 (ZNF35), mRNA [NM_003420]
645	A_23_P214533	ZNF323	1426	1	down	-1.27077	72.0817	91.5993	0.37907	chr6	28293037	28293096	-	hs|6p22.1	ENST00000344279	64288	NM_030899	GO:0005622|GO:0003700|GO:0016032|GO:0008270|GO:0005634|GO:0003676|GO:0003677|GO:0046872	NM_030899	NM_030899	THC2616801	Hs.656413	zinc finger protein 323	Homo sapiens zinc finger protein 323 (ZNF323), transcript variant 1, mRNA [NM_030899]
646	A_24_P804992	NFIB	6461	3	down	-1.27072	66.4235	84.4056	0.289853	chr9	14083770	14083829	-	hs|9p23	ENST00000380959	4781	NM_005596	GO:0021960|GO:0003700|GO:0008285|GO:0006366|GO:0000981|GO:0071679|GO:0005634|GO:0060509|GO:2000795|GO:0005622|GO:0060916|GO:0003690|GO:0061141|GO:0002062|GO:0021740|GO:0045944|GO:0060502|GO:2000791|GO:0001106|GO:0044300|GO:0005730|GO:0000122|GO:0003677|GO:0043392|GO:0006260|GO:0001077|GO:0010001|GO:0060486|GO:0060510|GO:0030900|GO:0030902	NM_005596	NM_005596	THC2500574	Hs.644095	nuclear factor I/B	Homo sapiens nuclear factor I/B (NFIB), transcript variant 3, mRNA [NM_005596]
647	A_32_P148824	C1orf27	2299	0	down	-1.27065	1374.14	1746.05	0.511544	chr1	186390276	186390335	+	hs|1q31.1	ENST00000367470	54953	NM_017847	GO:0016020|GO:0016491|GO:0008270|GO:0016021	NM_017847	NM_017847	THC2461758	Hs.371210	chromosome 1 open reading frame 27	Homo sapiens chromosome 1 open reading frame 27 (C1orf27), transcript variant 1, mRNA [NM_017847]
648	A_24_P147540	FLJ22184	288	0	down	-1.27053	3878.13	4927.28	0.536007	chr19	7934627	7934686	-	hs|19p13.2	ENST00000327607	80164	NM_001190467		NM_001190467	NM_001190467	THC2602797	Hs.288540	putative uncharacterized protein FLJ22184	Homo sapiens putative uncharacterized protein FLJ22184 (FLJ22184), mRNA [NM_001190467]
649	A_23_P2181	CYB5R2	279	0	down	-1.27037	601.414	764.02	0.769771	chr11	7686352	7686411	-	hs|11p15.4	ENST00000526084	51700	NM_016229	GO:0005739|GO:0016020|GO:0004128|GO:0016491|GO:0016126|GO:0005625|GO:0055114	NM_016229	NM_016229	THC2481327	Hs.414362	cytochrome b5 reductase 2	Homo sapiens cytochrome b5 reductase 2 (CYB5R2), mRNA [NM_016229]
650	A_32_P27558		3917	1	down	-1.27034	108.731	138.125	0.50056	chr12	133495533	133495592	-	hs|12q24.33
651	A_23_P400927	NAA25	2841	1	down	-1.27013	67.2242	85.3837	0.574131	chr12	112471037	112471096	-	hs|12q24.13	ENST00000549711	80018	NM_024953	GO:0005737|GO:0005488	NM_024953	NM_024953	THC2471005	Hs.530941	N(alpha)-acetyltransferase 25, NatB auxiliary subunit	Homo sapiens N(alpha)-acetyltransferase 25, NatB auxiliary subunit (NAA25), mRNA [NM_024953]
652	A_23_P110184	MSMO1	1126	0	down	-1.27012	617.248	783.98	0.179344	chr4	166263190	166263249	+	hs|4q32.3	ENST00000393766	6307	NM_006745	GO:0006695|GO:0005886|GO:0005506|GO:0005783|GO:0016491|GO:0006631|GO:0005789|GO:0006633|GO:0016021|GO:0008202|GO:0000254	NM_006745	NM_006745	THC2469190	Hs.105269	methylsterol monooxygenase 1	Homo sapiens methylsterol monooxygenase 1 (MSMO1), transcript variant 1, mRNA [NM_006745]
653	A_23_P330486	C8orf38	1473	1	down	-1.26947	685.751	870.542	0.417583	chr8	96057780	96057839	+	hs|8q22.1	ENST00000518608	137682	NM_152416	GO:0005739|GO:0009058|GO:0016740	NM_152416	NM_152416	THC2625737	Hs.729144	chromosome 8 open reading frame 38	Homo sapiens chromosome 8 open reading frame 38 (C8orf38), nuclear gene encoding mitochondrial protein, mRNA [NM_152416]
654	A_23_P316612	GLIS1	382	0	down	-1.26946	211.979	269.099	0.524669	chr1	53971930	53971989	-	hs|1p32.3	ENST00000312233	148979	NM_147193	GO:0005622|GO:0006366|GO:0045944|GO:0008270|GO:0005634|GO:0000122|GO:0003677|GO:0046872	NM_147193	NM_147193	THC2478516	Hs.306691	GLIS family zinc finger 1	Homo sapiens GLIS family zinc finger 1 (GLIS1), mRNA [NM_147193]
655	A_23_P150609	IGF2	3435	0	down	-1.26944	1705.45	2164.96	0.775598	chr11	2150394	2150453	-	hs|11p15.5	ENST00000381319	3481	NM_000612	GO:0005515|GO:0008286|GO:0051897|GO:0008284|GO:0071902|GO:0005159|GO:0005158|GO:0050731|GO:2000273|GO:0005615|GO:0042104|GO:0006006|GO:0051781|GO:2000467|GO:0006355|GO:0045725|GO:0005975|GO:0046628|GO:0005576|GO:0007275|GO:0045840|GO:0043085|GO:0001501|GO:0005179|GO:0001503|GO:0030546|GO:0006349|GO:0001934|GO:0043410|GO:0043539|GO:0008083	NM_000612	NM_000612	THC2465311	Hs.272259	insulin-like growth factor 2 (somatomedin A)	Homo sapiens insulin-like growth factor 2 (somatomedin A) (IGF2), transcript variant 1, mRNA [NM_000612]
656	A_24_P120537	SH3RF2	615	0	down	-1.26938	428.477	543.901	0.63762	chr5	145439736	145441996	+	hs|5q32	ENST00000511705	153769	NM_152550	GO:0005515|GO:0019902|GO:0016874|GO:0010923|GO:0008270|GO:0008157|GO:0046872	NM_152550	NM_152550	THC2477374	Hs.443728	SH3 domain containing ring finger 2	Homo sapiens protein phosphatase 1, regulatory subunit 39 (PPP1R39), mRNA [NM_152550]
657	A_23_P216489	GNE	2932	0	down	-1.26925	3203.21	4065.67	0.174578	chr9	36214642	36214701	-	hs|9p13.3	ENST00000339267	10020	NM_005476	GO:0008761|GO:0005975|GO:0006054|GO:0006047|GO:0005524|GO:0005829|GO:0005737|GO:0000166|GO:0016301|GO:0009384|GO:0016853|GO:0007155|GO:0009103|GO:0016740	NM_005476	NM_005476	THC2601080	Hs.5920	glucosamine (UDP-N-acetyl)-2-epimerase/N-acetylmannosamine kinase	Homo sapiens glucosamine (UDP-N-acetyl)-2-epimerase/N-acetylmannosamine kinase (GNE), transcript variant 2, mRNA [NM_005476]
658	A_24_P157720		76	0	down	-1.26918	1283.64	1629.16	0.580985	chr5	111499672	111499731	+	hs|5q22.1					THC2713715		THC2713715
659	A_24_P416595	ZNF575	443	0	down	-1.26918	608.621	772.447	0.604804	chr19	44039329	44039388	+	hs|19q13.31	ENST00000458714	284346	NM_174945	GO:0005622|GO:0006355|GO:0008270|GO:0005634|GO:0003677|GO:0046872	NM_174945	NM_174945	THC2640310	Hs.213534	zinc finger protein 575	Homo sapiens zinc finger protein 575 (ZNF575), mRNA [NM_174945]
660	A_23_P49972	CDC6	918	0	down	-1.26913	4720.64	5991.09	0.32376	chr17	38457799	38457858	+	hs|17q21.2	ENST00000209728	990	NM_001254	GO:0005515|GO:0008285|GO:0000216|GO:0005634|GO:0000079|GO:0071777|GO:0051233|GO:0005829|GO:0000084|GO:0000082|GO:0005737|GO:0000083|GO:0000166|GO:0019900|GO:0017111|GO:0051984|GO:0005524|GO:0007089|GO:0006260|GO:0000922|GO:0007067|GO:0003682|GO:0000076|GO:0000075|GO:0090007|GO:0005654|GO:0008156|GO:0000278|GO:0051301	NM_001254	NM_001254	THC2730974	Hs.405958	cell division cycle 6 homolog (S. cerevisiae)	Homo sapiens cell division cycle 6 homolog (S. cerevisiae) (CDC6), mRNA [NM_001254]
661	A_32_P308779	ZNF620	1580	0	down	-1.26877	44.1497	56.0158	0.484586	chr3	40557615	40557674	+	hs|3p22.1	ENST00000314529	253639	NM_175888	GO:0005622|GO:0006355|GO:0008270|GO:0005634|GO:0003677|GO:0046872	NM_175888	NM_175888	THC2477452	Hs.581541	zinc finger protein 620	Homo sapiens zinc finger protein 620 (ZNF620), transcript variant 1, mRNA [NM_175888]
662	A_23_P349566	CCDC85A	1818	0	down	-1.26863	1625.71	2062.43	0.195592	chr2	56612805	56612864	+	hs|2p16.1	ENST00000407595	114800	NM_001080433		NM_001080433	NM_001080433	THC2605223	Hs.117136	coiled-coil domain containing 85A	Homo sapiens coiled-coil domain containing 85A (CCDC85A), mRNA [NM_001080433]
663	A_24_P729905	AGAP7	313	0	down	-1.26857	867.441	1100.41	0.448332	chr10	51483177	51483236	-	hs|10q11.23	ENST00000490752	653268	NM_001077685	GO:0008060|GO:0032312|GO:0008270|GO:0046872	NM_001077685	NM_001077685	THC2508005	Hs.528346	ArfGAP with GTPase domain, ankyrin repeat and PH domain 7	Homo sapiens ArfGAP with GTPase domain, ankyrin repeat and PH domain 7 (AGAP7), mRNA [NM_001077685]
664	A_23_P76364	CD9	431	0	down	-1.26846	2182.69	2768.66	0.617945	chr12	6342625	6344426	+	hs|12p13.31	ENST00000540891	928	NM_001769	GO:0005515|GO:0008285|GO:0030913|GO:0005886|GO:0009986|GO:0030168|GO:0006928|GO:0016324|GO:0005178|GO:0005887|GO:0007342|GO:0007420|GO:0007596|GO:0014003|GO:0002576|GO:0009414|GO:0031092|GO:0007155	NM_001769	NM_001769	THC2511652	Hs.114286	CD9 molecule	Homo sapiens CD9 molecule (CD9), mRNA [NM_001769]
665	A_23_P420348	POTED	160	0	down	-1.26844	130.252	165.217	0.583324	chr21	15003321	15003380	+	hs|21q11.2	ENST00000358970	317754	NM_174981	GO:0005886	NM_174981	NM_174981	NP1474573	Hs.442712	POTE ankyrin domain family, member D	Homo sapiens POTE ankyrin domain family, member D (POTED), mRNA [NM_174981]
666	A_32_P76035	PNPT1	3037	0	down	-1.26801	666.11	844.637	0.525554	chr2	55862256	55862315	-	hs|2p16.1	ENST00000260604	87178	NM_033109	GO:0005515|GO:0000962|GO:0005886|GO:0000965|GO:0035458|GO:0000964|GO:0043457|GO:0035928|GO:0035927|GO:0005739|GO:0070207|GO:0005758|GO:0008266|GO:0005737|GO:0004527|GO:0006810|GO:0051260|GO:2000772|GO:0045926|GO:0006397|GO:0006378|GO:0043631|GO:0000958|GO:0006402|GO:0006401|GO:0071850|GO:0071042|GO:0004654|GO:0034046|GO:0035198|GO:2000627|GO:0070584|GO:0000175|GO:0016787|GO:0045025|GO:0034599|GO:…	NM_033109	NM_033109		Hs.388733	polyribonucleotide nucleotidyltransferase 1	Homo sapiens polyribonucleotide nucleotidyltransferase 1 (PNPT1), mRNA [NM_033109]
667	A_23_P72697	GPIHBP1	1608	0	down	-1.26719	21.7695	27.5861	0.17035	chr8	144298966	144299025	+	hs|8q24.3	ENST00000330824	338328	NM_178172	GO:0008035|GO:0035478|GO:0005886|GO:0070328|GO:0008320|GO:0031362|GO:0006886|GO:0090321|GO:0008289|GO:0005622|GO:0016323|GO:0016324|GO:0045056|GO:0034364|GO:0017038|GO:0042632|GO:0071813|GO:0050821|GO:0071503|GO:0034394|GO:0006869|GO:0016021|GO:0034185|GO:0035473|GO:0009897|GO:0051006	NM_178172	NM_178172	THC2475436	Hs.426410	glycosylphosphatidylinositol anchored high density lipoprotein binding protein 1	Homo sapiens glycosylphosphatidylinositol anchored high density lipoprotein binding protein 1 (GPIHBP1), mRNA [NM_178172]
668	A_23_P107394	HES7	590	0	down	-1.26714	21713.7	27514.3	0.537989	chr17	8025087	8025146	-	hs|17p13.1	ENST00000541682	84667	NM_032580	GO:0006355|GO:0007498|GO:0007275|GO:0005634|GO:0003677|GO:0008134	NM_032580	NM_032580	NP362298	Hs.434828	hairy and enhancer of split 7 (Drosophila)	Homo sapiens hairy and enhancer of split 7 (Drosophila) (HES7), transcript variant 2, mRNA [NM_032580]
669	A_23_P206301	GSPT1	4989	1	down	-1.26712	27.5737	34.9392	0.364214	chr16	11965736	11965795	-	hs|16p13.13	ENST00000420576	2935	NM_001130007	GO:0006184|GO:0005622|GO:0005515|GO:0000082|GO:0000184|GO:0000166|GO:0006479|GO:0003924|GO:0005525|GO:0006412|GO:0003747	NM_001130007	NM_001130007	THC2551912	Hs.528780	G1 to S phase transition 1	Homo sapiens G1 to S phase transition 1 (GSPT1), transcript variant 3, mRNA [NM_001130007]
670	A_24_P192301	SEMA3A	3028	0	down	-1.26672	604.324	765.511	0.218322	chr7	83588189	83588248	-	hs|7q21.11	ENST00000265362	10371	NM_006080	GO:0030424|GO:0050919|GO:0048843|GO:0006915|GO:0005576|GO:0007275|GO:0048485|GO:0030154|GO:0030425|GO:0007399|GO:0045499|GO:0007413|GO:0048841|GO:0002027|GO:0016020|GO:0007411|GO:0060666|GO:0071526|GO:0048880|GO:0004872|GO:0010633	NM_006080	NM_006080	THC2678798	Hs.252451	sema domain, immunoglobulin domain (Ig), short basic domain, secreted, (semaphorin) 3A	Homo sapiens sema domain, immunoglobulin domain (Ig), short basic domain, secreted, (semaphorin) 3A (SEMA3A), mRNA [NM_006080]
671	A_23_P417918	PENK	314	0	down	-1.2667	125.829	159.388	0.73561	chr8	57354294	57354353	-	hs|8q12.1	ENST00000539312	5179	NM_006211	GO:0007165|GO:0007218|GO:0001515|GO:0007610|GO:0005576|GO:0001662|GO:0005184|GO:0019233	NM_006211	NM_006211	THC2528602	Hs.339831	proenkephalin	Homo sapiens proenkephalin (PENK), transcript variant 2, mRNA [NM_006211]
672	A_24_P129232	SERINC1	1690	0	down	-1.26658	3410.79	4320.04	0.418533	chr6	122764788	122764847	-	hs|6q22.31	ENST00000368454	57515	NM_020755	GO:0006665|GO:0006629|GO:0005515|GO:0015194|GO:0005886|GO:0005783|GO:0015825|GO:0005789|GO:0051347|GO:0016021|GO:0008654|GO:0006658	NM_020755	NM_020755	THC2565490	Hs.146668	serine incorporator 1	Homo sapiens serine incorporator 1 (SERINC1), mRNA [NM_020755]
673	A_32_P28872	TALDO1	179	0	down	-1.26637	4993.35	6323.44	0.387114	chr11	764960	765019	+	hs|11p15.5	ENST00000319006	6888	NM_006755	GO:0005792|GO:0005999|GO:0005975|GO:0019682|GO:0004801|GO:0005625|GO:0006098|GO:0009052|GO:0005829|GO:0005737|GO:0006112|GO:0048029|GO:0006002|GO:0016740	NM_006755	NM_006755	THC2470040	Hs.438678	transaldolase 1	Homo sapiens transaldolase 1 (TALDO1), mRNA [NM_006755]
674	A_24_P11384	ERRFI1	1491	0	down	-1.26577	178.568	226.025	0.763018	chr1	8073467	8073526	-	hs|1p36.23	ENST00000377482	54206	NM_018948	GO:0005515|GO:0060426|GO:0060428|GO:0048286|GO:0005886|GO:0019901|GO:0050732|GO:0006950|GO:0005634|GO:0005100|GO:0031234|GO:0031953|GO:0045616|GO:0005737|GO:0032321|GO:0007175|GO:0043589	NM_018948	NM_018948	THC2542474	Hs.605445	ERBB receptor feedback inhibitor 1	Homo sapiens ERBB receptor feedback inhibitor 1 (ERRFI1), mRNA [NM_018948]
675	A_23_P408167	GPRASP2	347	0	down	-1.26575	443.139	560.904	0.306002	chrX	101972466	101972525	+	hs|Xq22.1	ENST00000332262	114928	NM_001004051		NM_001004051	NM_001004051	NP1145348	Hs.522729	G protein-coupled receptor associated sorting protein 2	Homo sapiens G protein-coupled receptor associated sorting protein 2 (GPRASP2), transcript variant 1, mRNA [NM_001004051]
676	A_23_P209712	SP100	2656	0	down	-1.26574	123.439	156.242	0.565309	chr2	231408123	231408182	+	hs|2q37.1	ENST00000488180	6672	NM_001080391	GO:0005515|GO:0070087|GO:0019221|GO:0005634|GO:0042803|GO:0043433|GO:0042802|GO:0051091|GO:0005737|GO:0060337|GO:0044419|GO:0034340|GO:0032526|GO:0034341|GO:0019900|GO:0006978|GO:0034097|GO:0060333|GO:0003714|GO:0003713|GO:0019904|GO:0005730|GO:0032897|GO:0000122|GO:0043392|GO:0048384|GO:0034399|GO:0016605|GO:0005654|GO:0051271|GO:0045893|GO:0045892|GO:0008134	NM_001080391	NM_001080391	THC2492908	Hs.369056	SP100 nuclear antigen	Homo sapiens SP100 nuclear antigen (SP100), transcript variant 1, mRNA [NM_001080391]
677	A_23_P9823	MLXIP	2481	0	down	-1.26566	1750.71	2215.8	0.169158	chr12	122628591	122628650	+	hs|12q24.31	ENST00000538698	22877	NM_014938	GO:0005739|GO:0006355|GO:0005737|GO:0016020|GO:0005741|GO:0005634|GO:0003677	NM_014938	NM_014938	THC2461048	Hs.721711	MLX interacting protein	Homo sapiens MLX interacting protein (MLXIP), mRNA [NM_014938]
678	A_23_P356330	PPPDE2	3069	0	down	-1.26561	282.941	358.092	0.0381451	chr22	41997002	41997061	-	hs|22q13.2	ENST00000468151	27351	NM_015704		NM_015704	NM_015704	THC2470418	Hs.570455	PPPDE peptidase domain containing 2	Homo sapiens PPPDE peptidase domain containing 2 (PPPDE2), mRNA [NM_015704]
679	A_23_P329945	HIPK4	315	0	down	-1.26556	41.284	52.2475	0.709637	chr19	40885351	40885410	-	hs|19q13.2	ENST00000291823	147746	NM_144685	GO:0005737|GO:0000166|GO:0004674|GO:0005524	NM_144685	NM_144685	THC2474175	Hs.79363	homeodomain interacting protein kinase 4	Homo sapiens homeodomain interacting protein kinase 4 (HIPK4), mRNA [NM_144685]
680	A_23_P142849	RND3	1789	0	down	-1.26547	332.601	420.896	0.685435	chr2	151325107	151325166	-	hs|2q23.3	ENST00000375734	390	NM_005168	GO:0006184|GO:0005622|GO:0030036|GO:0005794|GO:0016020|GO:0000166|GO:0000139|GO:0007264|GO:0003924|GO:0007155|GO:0005525	NM_005168	NM_005168	THC2463452	Hs.6838	Rho family GTPase 3	Homo sapiens Rho family GTPase 3 (RND3), mRNA [NM_005168]
681	A_23_P98350	BIRC3	615	0	down	-1.26519	899.536	1138.09	0.665709	chr11	102208356	102208415	+	hs|11q22.2	ENST00000263464	330	NM_001165	GO:0005622|GO:0005515|GO:0005737|GO:0004842|GO:0042981|GO:0008270|GO:0006916|GO:0005634|GO:0046872|GO:0007166	NM_001165	NM_001165	THC2463921	Hs.127799	baculoviral IAP repeat containing 3	Homo sapiens baculoviral IAP repeat containing 3 (BIRC3), transcript variant 1, mRNA [NM_001165]
682	A_23_P143748	TTLL12	1386	2	down	-1.26507	198.712	251.385	0.610311	chr22	43562842	43562901	-	hs|22q13.2	ENST00000484711	23170	NM_015140	GO:0004835|GO:0006464	NM_015140	NM_015140	NP1183070	Hs.517670	tubulin tyrosine ligase-like family, member 12	Homo sapiens tubulin tyrosine ligase-like family, member 12 (TTLL12), mRNA [NM_015140]
683	A_23_P216655	TRIM14	3115	2	down	-1.26487	655.516	829.144	0.0216282	chr9	100847234	100847293	-	hs|9q22.33	ENST00000341469	9830	NM_014788	GO:0005622|GO:0008150|GO:0003674|GO:0005737|GO:0008270|GO:0046872	NM_014788	NM_014788	THC2515200	Hs.575631	tripartite motif containing 14	Homo sapiens tripartite motif containing 14 (TRIM14), transcript variant 1, mRNA [NM_014788]
684	A_23_P218111	SERPINA1	1702	0	down	-1.26456	15.3436	19.4029	0.502664	chr14	94844791	94844850	-	hs|14q32.13	ENST00000449399	5265	NM_001002236	GO:0005515|GO:0033986|GO:0014070|GO:0001666|GO:0010288|GO:0004867|GO:0005578|GO:0030168|GO:0005576|GO:0006953|GO:0002020|GO:0005615|GO:0030162|GO:0010951|GO:0006954|GO:0007596|GO:0034014|GO:0002576|GO:0032496|GO:0031093|GO:0034097|GO:0032355|GO:0046687	NM_001002236	NM_001002236	THC2556208	Hs.525557	serpin peptidase inhibitor, clade A (alpha-1 antiproteinase, antitrypsin), member 1	Homo sapiens serpin peptidase inhibitor, clade A (alpha-1 antiproteinase, antitrypsin), member 1 (SERPINA1), transcript variant 2, mRNA [NM_001002236]
685	A_23_P216396	EXOSC2	1087	1	down	-1.26455	530.034	670.254	0.274953	chr9	133580140	133580199	+	hs|9q34.12	ENST00000467138	23404	NM_014285	GO:0005515|GO:0016070|GO:0030307|GO:0016071|GO:0006364|GO:0008312|GO:0005730|GO:0043928|GO:0004532|GO:0005634|GO:0000178|GO:0005829|GO:0005737|GO:0000175|GO:0000288	NM_014285	NM_014285	THC2466976	Hs.654643	exosome component 2	Homo sapiens exosome component 2 (EXOSC2), mRNA [NM_014285]
686	A_24_P124558	HOXC8	1378	0	down	-1.26444	414.154	523.671	0.496142	chr12	54406311	54406370	+	hs|12q13.13	ENST00000040584	3224	NM_022658	GO:0006355|GO:0000976|GO:0003700|GO:0030182|GO:0048705|GO:0007275|GO:0005634|GO:0000122|GO:0009952	NM_022658	NM_022658	THC2479037	Hs.664500	homeobox C8	Homo sapiens homeobox C8 (HOXC8), mRNA [NM_022658]
687	A_24_P316364	REXO2	301	0	down	-1.26429	2575.79	3256.56	0.0765346	chr11	114320568	114320627	+	hs|11q23.2	ENST00000540492	25996	NM_015523	GO:0005739|GO:0005622|GO:0008408|GO:0006139|GO:0005886|GO:0005730|GO:0005634|GO:0003676|GO:0009117	NM_015523	NM_015523	NP1459013	Hs.714231	REX2, RNA exonuclease 2 homolog (S. cerevisiae)	Homo sapiens REX2, RNA exonuclease 2 homolog (S. cerevisiae) (REXO2), nuclear gene encoding mitochondrial protein, mRNA [NM_015523]
688	A_24_P272845	DOCK3	3338	0	down	-1.26423	36.1795	45.7393	0.21755	chr3	51399313	51399372	+	hs|3p21.2	ENST00000266037	1795	NM_004947	GO:0005515|GO:0005085|GO:0017124|GO:0005737|GO:0051020|GO:0005525	NM_004947	NM_004947	THC2472118	Hs.476284	dedicator of cytokinesis 3	Homo sapiens dedicator of cytokinesis 3 (DOCK3), mRNA [NM_004947]
689	A_32_P515088	KDSR	4044	3	down	-1.26409	37.4448	47.3337	0.247184	chr18	60995091	60995150	-	hs|18q21.33	ENST00000406396	2531	NM_002035	GO:0006665|GO:0047560|GO:0006666|GO:0016020|GO:0000166|GO:0005783|GO:0030148|GO:0016491|GO:0005789|GO:0016021|GO:0005615	NM_002035	NM_002035	THC2621437	Hs.74050	3-ketodihydrosphingosine reductase	Homo sapiens 3-ketodihydrosphingosine reductase (KDSR), mRNA [NM_002035]
690	A_32_P33561	LOC100009676	2026	0	down	-1.26407	186.798	236.126	0.610619	chr3	101397150	101397209	+	hs|3q12.3		100009676	NR_024407		NR_024407	NR_024407	THC2491839	Hs.301956	uncharacterized LOC100009676	Homo sapiens uncharacterized LOC100009676 (LOC100009676), non-coding RNA [NR_024407]
691	A_32_P512500	ARMC5	1963	0	down	-1.26367	3859.48	4877.11	0.516924	chr16	31478149	31478208	+	hs|16p11.2	ENST00000538189	79798	NM_024742	GO:0005488	NM_024742	NM_024742	NP286205	Hs.121915	armadillo repeat containing 5	Homo sapiens armadillo repeat containing 5 (ARMC5), transcript variant 2, mRNA [NM_024742]
692	A_23_P63908	TRUB1	2292	1	down	-1.26353	1538.12	1943.46	0.515003	chr10	116737308	116737367	+	hs|10q25.3	ENST00000298746	142940	NM_139169	GO:0009982|GO:0006396|GO:0003723|GO:0016853|GO:0001522|GO:0008033	NM_139169	NM_139169	NP1160081	Hs.21187	TruB pseudouridine (psi) synthase homolog 1 (E. coli)	Homo sapiens TruB pseudouridine (psi) synthase homolog 1 (E. coli) (TRUB1), mRNA [NM_139169]
693	A_23_P22129	HAP1	3888	1	down	-1.26349	25.6508	32.4096	0.52612	chr17	39879781	39879840	-	hs|17q21.2	ENST00000310778	9001	NM_177977	GO:0005515|GO:0008104|GO:0007420|GO:0007268|GO:0015629|GO:0005856	NM_177977	NM_177977	THC2490903	Hs.158300	huntingtin-associated protein 1	Homo sapiens huntingtin-associated protein 1 (HAP1), transcript variant 2, mRNA [NM_177977]
694	A_23_P99582	PNN	1355	1	down	-1.26348	17640.2	22288.1	0.249854	chr14	39651047	39651106	+	hs|14q21.1	ENST00000216832	5411	NM_002687	GO:0030057|GO:0005882|GO:0008380|GO:0006355|GO:0005886|GO:0005730|GO:0005634|GO:0071013|GO:0003677|GO:0005737|GO:0016607|GO:0000398|GO:0005198|GO:0005911|GO:0007155	NM_002687	NM_002687	THC2528460	Hs.409965	pinin, desmosome associated protein	Homo sapiens pinin, desmosome associated protein (PNN), mRNA [NM_002687]
695	A_23_P29830	CBLB	3506	2	down	-1.26326	50.705	64.0536	0.29451	chr3	105400581	105400640	-	hs|3q13.11	ENST00000405772	868	NM_170662	GO:0005515|GO:0004842|GO:0045732|GO:0016874|GO:0005634|GO:0006607|GO:0035556|GO:0006955|GO:0005737|GO:0004871|GO:0009725|GO:0019901|GO:0023051|GO:0046642|GO:0005509|GO:0005730|GO:0050860|GO:0007165|GO:0042110|GO:0009629|GO:0002669|GO:0001784|GO:0008270|GO:0045121|GO:0007166	NM_170662	NM_170662	NP091053	Hs.430589	Cas-Br-M (murine) ecotropic retroviral transforming sequence b	Homo sapiens Cas-Br-M (murine) ecotropic retroviral transforming sequence b (CBLB), mRNA [NM_170662]
696	A_23_P71073	TWIST1	706	0	down	-1.26304	70.8072	89.4326	0.828217	chr7	19155645	19155704	-	hs|7p21.1	ENST00000242261	7291	NM_000474	GO:0005515|GO:2000679|GO:0006366|GO:0003180|GO:0000981|GO:0003183|GO:0035359|GO:0010718|GO:0005634|GO:0035067|GO:0048701|GO:2000147|GO:0043433|GO:0042803|GO:0071639|GO:0061029|GO:0045944|GO:0060900|GO:0030500|GO:0046982|GO:0032760|GO:0019904|GO:0071456|GO:0043425|GO:0006915|GO:0001843|GO:0032720|GO:0070888|GO:0007275|GO:0000122|GO:0014067|GO:0003677|GO:0001701|GO:0045766|GO:0045843|GO:0010628|GO:…	NM_000474	NM_000474	THC2490786	Hs.66744	twist homolog 1 (Drosophila)	Homo sapiens twist homolog 1 (Drosophila) (TWIST1), mRNA [NM_000474]
697	A_23_P338401	KDM1B	1861	0	down	-1.26278	34.3939	43.4318	0.42551	chr6	18222571	18222630	+	hs|6p22.3	ENST00000388870	221656	NM_153042	GO:0006355|GO:0050660|GO:0005634|GO:0007275|GO:0046872|GO:0034720|GO:0034648|GO:0044030|GO:0006349|GO:0016491|GO:0034649|GO:0008270|GO:0016568|GO:0043046	NM_153042	NM_153042	THC2480867	Hs.709336	lysine (K)-specific demethylase 1B	Homo sapiens lysine (K)-specific demethylase 1B (KDM1B), mRNA [NM_153042]
698	A_23_P403195	MICAL3	1731	1	down	-1.26256	177.888	224.594	0.676957	chr22	18323183	18323242	-	hs|22q11.21	ENST00000495076	57553	BC064400	GO:0005737|GO:0016491|GO:0008270|GO:0005856|GO:0046872	ENST00000495076		NP186659	Hs.528024	microtubule associated monoxygenase, calponin and LIM domain containing 3	microtubule associated monoxygenase, calponin and LIM domain containing 3 [Source:HGNC Symbol;Acc:24694] [ENST00000495076]
699	A_23_P53439	SDSL	196	0	down	-1.26239	2465.18	3112.01	0.704566	chr12	113875818	113875877	+	hs|12q24.13	ENST00000403593	113675	NM_138432	GO:0005739|GO:0003941|GO:0008150|GO:0006520|GO:0003674|GO:0030170|GO:0005575|GO:0004794|GO:0016829	NM_138432	NM_138432	THC2472429	Hs.337594	serine dehydratase-like	Homo sapiens serine dehydratase-like (SDSL), mRNA [NM_138432]
700	A_23_P215060	PODXL	4991	4	down	-1.26236	2701.37	3410.09	0.22713	chr7	131185135	131185194	-	hs|7q32.3	ENST00000541194	5420	NM_001018111	GO:0005813|GO:0022408|GO:0030335|GO:0005886|GO:0032534|GO:0005730|GO:0031528|GO:0030175|GO:0050900|GO:0033634|GO:0015629|GO:0001726|GO:0030027|GO:0043231|GO:0072175|GO:0005737|GO:0016324|GO:0016477|GO:0005887|GO:0045121	NM_001018111	NM_001018111	THC2604997	Hs.16426	podocalyxin-like	Homo sapiens podocalyxin-like (PODXL), transcript variant 1, mRNA [NM_001018111]
701	A_24_P328333	ROCK2	3676	0	down	-1.26203	388.487	490.282	0.096931	chr2	11322542	11322601	-	hs|2p25.1	ENST00000315872	9475	NM_004850	GO:0005515|GO:0005886|GO:2000145|GO:0051492|GO:0005634|GO:0051893|GO:0030155|GO:0046872|GO:0005829|GO:0006939|GO:0035556|GO:0000910|GO:0045616|GO:0005737|GO:0000166|GO:0007411|GO:0032956|GO:0005856|GO:0005813|GO:2000114|GO:0010825|GO:0005524|GO:0051298|GO:0005198|GO:0004674|GO:0016525|GO:0006468|GO:0031616	NM_004850	NM_004850	THC2462569	Hs.58617	Rho-associated, coiled-coil containing protein kinase 2	Homo sapiens Rho-associated, coiled-coil containing protein kinase 2 (ROCK2), mRNA [NM_004850]
702	A_24_P26897	INPP5A	1446	1	down	-1.26203	1815.52	2291.24	0.569322	chr10	134596451	134596510	+	hs|10q26.3	ENST00000368594	3632	NM_005539	GO:0007154|GO:0052658|GO:0016787|GO:0016020|GO:0052659|GO:0004445|GO:0042731	NM_005539	NM_005539	THC2484576	Hs.523360	inositol polyphosphate-5-phosphatase, 40kDa	Homo sapiens inositol polyphosphate-5-phosphatase, 40kDa (INPP5A), mRNA [NM_005539]
703	A_24_P123245	HNRNPD	351	0	down	-1.26073	1482.35	1868.84	0.588592	chr4	83274857	83274916	-	hs|4q21.22	ENST00000313899	3184	NM_031370	GO:0008380|GO:0005515|GO:0010467|GO:0006396|GO:0006355|GO:0016070|GO:0016071|GO:0003723|GO:0042162|GO:0005730|GO:0005634|GO:0003677|GO:0005829|GO:0006401|GO:0005737|GO:0000166|GO:0000398|GO:0030529|GO:0005654|GO:0048255|GO:0045893|GO:0030530	NM_031370	NM_031370	THC2464695	Hs.480073	heterogeneous nuclear ribonucleoprotein D (AU-rich element RNA binding protein 1, 37kDa)	Homo sapiens heterogeneous nuclear ribonucleoprotein D (AU-rich element RNA binding protein 1, 37kDa) (HNRNPD), transcript variant 1, mRNA [NM_031370]
704	A_23_P366230	LATS1	3112	0	down	-1.26036	43.0825	54.2994	0.475998	chr6	149982383	149982442	-	hs|6q25.1	ENST00000253339	9113	NM_004690	GO:0005515|GO:0000287|GO:0019901|GO:0005815|GO:0000819|GO:0045736|GO:0051220|GO:0035329|GO:0005524|GO:0033138|GO:0007067|GO:0000922|GO:0005737|GO:0007049|GO:0030833|GO:0009755|GO:0000166|GO:0004674|GO:0000086|GO:0043254|GO:0006468|GO:0005856|GO:0090090|GO:0051301	NM_004690	NM_004690	THC2472514	Hs.716697	LATS, large tumor suppressor, homolog 1 (Drosophila)	Homo sapiens LATS, large tumor suppressor, homolog 1 (Drosophila) (LATS1), mRNA [NM_004690]
705	A_23_P44734	USP38	1532	0	down	-1.26014	24.3493	30.6834	0.65707	chr4	144136060	144141470	+	hs|4q31.21	ENST00000307017	84640	NM_032557	GO:0006511|GO:0006508|GO:0008233|GO:0008234|GO:0004221	NM_032557	NM_032557	THC2643524	Hs.480848	ubiquitin specific peptidase 38	Homo sapiens ubiquitin specific peptidase 38 (USP38), mRNA [NM_032557]
706	A_23_P2143	SPCS2	1988	3	down	-1.25978	10922.4	13759.8	0.0870227	chr11	74688489	74688548	+	hs|11q13.4	ENST00000543748	9789	NM_014752	GO:0005792|GO:0005787|GO:0006112|GO:0050796|GO:0016020|GO:0005783|GO:0006508|GO:0005789|GO:0008233|GO:0016021|GO:0006465	NM_014752	NM_014752	THC2568951	Hs.282700	signal peptidase complex subunit 2 homolog (S. cerevisiae)	Homo sapiens signal peptidase complex subunit 2 homolog (S. cerevisiae) (SPCS2), mRNA [NM_014752]
707	A_23_P337746	NRL	1129	0	down	-1.25977	337.069	424.629	0.610811	chr14	24550040	24550099	-	hs|14q11.2	ENST00000397002	4901	NM_006177	GO:0043565|GO:0043522|GO:0003700|GO:0006366|GO:0045944|GO:0046548|GO:0007468|GO:0005634|GO:0045872|GO:0007601|GO:0003677|GO:0050896	NM_006177	NM_006177	THC2472690	Hs.652297	neural retina leucine zipper	Homo sapiens neural retina leucine zipper (NRL), mRNA [NM_006177]
708	A_23_P77304	AP3B2	278	2	down	-1.2597	84.4563	106.39	0.0920997	chr15	83328449	83328642	-	hs|15q25.2	ENST00000537735	8120	NM_004644	GO:0005215|GO:0005794|GO:0030137|GO:0005730|GO:0006892|GO:0005634|GO:0031410|GO:0006886|GO:0030117|GO:0006897|GO:0044431|GO:0030665|GO:0005737|GO:0016020|GO:0005488|GO:0008565	NM_004644	NM_004644	THC2471050	Hs.199593	adaptor-related protein complex 3, beta 2 subunit	Homo sapiens adaptor-related protein complex 3, beta 2 subunit (AP3B2), mRNA [NM_004644]
709	A_24_P117782	SCRT2	2075	0	down	-1.25883	54.347	68.4137	0.57208	chr20	644388	644447	-	hs|20p13	ENST00000246104	85508	NM_033129	GO:0005622|GO:0001078|GO:0006355|GO:0000790|GO:0008270|GO:0006916|GO:0005634|GO:0000122|GO:0003677|GO:0046872	NM_033129	NM_033129	THC2477650	Hs.355284	scratch homolog 2, zinc finger protein (Drosophila)	Homo sapiens scratch homolog 2, zinc finger protein (Drosophila) (SCRT2), mRNA [NM_033129]
710	A_24_P15834	TNXB	1172	0	down	-1.25871	31.3469	39.4568	0.541813	chr6	32011801	32011860	-	hs|6p21.33	ENST00000375247	7148	NM_019105	GO:0030036|GO:0005578|GO:0005576|GO:0005583|GO:0005615|GO:0005622|GO:0031012|GO:0007165|GO:0005178|GO:0032963|GO:0007155|GO:0008201|GO:0048251	NM_019105	NM_019105	THC2663653	Hs.485104	tenascin XB	Homo sapiens tenascin XB (TNXB), transcript variant XB, mRNA [NM_019105]
711	A_23_P12503	NUP133	607	0	down	-1.2587	2678.85	3371.85	0.270311	chr1	229577164	229577223	-	hs|1q42.13	ENST00000261396	55746	NM_018230	GO:0005515|GO:0000236|GO:0048339|GO:0005694|GO:0005975|GO:0005634|GO:0005635|GO:0015031|GO:0055085|GO:0010827|GO:0008645|GO:0005829|GO:0000940|GO:0006406|GO:0015758|GO:0005487|GO:0005643|GO:0031080|GO:0000087|GO:0000777|GO:0016032|GO:0006999|GO:0000278	NM_018230	NM_018230	THC2585420	Hs.12457	nucleoporin 133kDa	Homo sapiens nucleoporin 133kDa (NUP133), mRNA [NM_018230]
712	A_23_P100872	HOXB3	1464	0	down	-1.25822	25.9221	32.6158	0.499257	chr17	46629501	46629560	-	hs|17q21.32	ENST00000476342	3213	NM_002146	GO:0043565|GO:0003700|GO:0048704|GO:0007275|GO:0005634|GO:0030878|GO:0001525	NM_002146	NM_002146	THC2482447	Hs.654560	homeobox B3	Homo sapiens homeobox B3 (HOXB3), mRNA [NM_002146]
713	A_24_P282043	ZNF28	2248	0	down	-1.25814	53.6738	67.5293	0.541259	chr19	53301623	53301682	-	hs|19q13.41	ENST00000360272	7576	NM_006969	GO:0005622|GO:0006355|GO:0008270|GO:0005634|GO:0003677|GO:0046872	NM_006969	NM_006969	THC2475146	Hs.467223	zinc finger protein 28	Homo sapiens zinc finger protein 28 (ZNF28), transcript variant 1, mRNA [NM_006969]
714	A_24_P405375	ACCN4	726	0	down	-1.25804	14.8854	18.7265	0.542315	chr2	220403189	220403248	+	hs|2q35	ENST00000358078	55515	NM_018674	GO:0071436|GO:0016020|GO:0005887|GO:0005272|GO:0006810|GO:0015081|GO:0005216|GO:0006811	NM_018674	NM_018674	NP835056	Hs.87469	amiloride-sensitive cation channel 4, pituitary	Homo sapiens amiloride-sensitive cation channel 4, pituitary (ACCN4), transcript variant 1, mRNA [NM_018674]
715	A_23_P45786	COL9A2	1712	0	down	-1.258	90.6404	114.025	0.488454	chr1	40766380	40766439	-	hs|1p34.2	ENST00000482722	1298	NM_001852	GO:0005581|GO:0001501|GO:0030020|GO:0007411|GO:0005594|GO:0005576	NM_001852	NM_001852	THC2725745	Hs.418012	collagen, type IX, alpha 2	Homo sapiens collagen, type IX, alpha 2 (COL9A2), mRNA [NM_001852]
716	A_23_P124905	NPTX1	3980	1	down	-1.25793	107.035	134.643	0.344943	chr17	78441017	78441076	-	hs|17q25.3	ENST00000535681	4884	NM_002522	GO:0030133|GO:0060385|GO:0006810|GO:0007268|GO:0031410|GO:0007417|GO:0046872	NM_002522	NM_002522	THC2608154	Hs.514556	neuronal pentraxin I	Homo sapiens neuronal pentraxin I (NPTX1), mRNA [NM_002522]
717	A_24_P324141	MUC5B	568	0	down	-1.25779	83.4525	104.966	0.294443	chr11	1269370	1269429	+	hs|11p15.5	ENST00000349637	727897	NM_002458	GO:0005515|GO:0005576|GO:0007155|GO:0005201	NM_002458	NM_002458	THC2555444	Hs.523395	mucin 5B, oligomeric mucus/gel-forming	Homo sapiens mucin 5B, oligomeric mucus/gel-forming (MUC5B), mRNA [NM_002458]
718	A_23_P64898	KLRG1	1205	0	down	-1.25752	392.914	494.098	0.338561	chr12	9162594	9162653	+	hs|12p13.31	ENST00000538029	10219	NM_005810	GO:0006968|GO:0006954|GO:0005886|GO:0005488|GO:0045087|GO:0050776|GO:0005529|GO:0004872|GO:0016021|GO:0007166	NM_005810	NM_005810	NP387863	Hs.558446	killer cell lectin-like receptor subfamily G, member 1	Homo sapiens killer cell lectin-like receptor subfamily G, member 1 (KLRG1), mRNA [NM_005810]
719	A_24_P102895	WDTC1	2236	1	down	-1.25723	144.173	181.259	0.361308	chr1	27634323	27634382	+	hs|1p36.11	ENST00000361771	23038	NM_015023	GO:0005515|GO:0043231	NM_015023	NM_015023	THC2468554	Hs.469154	WD and tetratricopeptide repeats 1	Homo sapiens WD and tetratricopeptide repeats 1 (WDTC1), mRNA [NM_015023]
720	A_24_P588897	SLCO3A1	2768	1	down	-1.25712	23.7068	29.8023	0.411949	chr15	92709063	92709122	+	hs|15q26.1	ENST00000318445	28232	NM_013272	GO:0005215|GO:0005886|GO:0043252|GO:0016021|GO:0055085|GO:0006811	NM_013272	NM_013272	THC2639718	Hs.311187	solute carrier organic anion transporter family, member 3A1	Homo sapiens solute carrier organic anion transporter family, member 3A1 (SLCO3A1), transcript variant 1, mRNA [NM_013272]
721	A_32_P73796	PPM1E	4140	1	down	-1.25705	81.7859	102.809	0.24571	chr17	57062010	57062069	+	hs|17q22	ENST00000308249	22843	NM_014906	GO:0008287|GO:0005737|GO:0006470|GO:0016787|GO:0005730|GO:0005634|GO:0004722|GO:0046872	NM_014906	NM_014906	THC2729399	Hs.245044	protein phosphatase, Mg2+/Mn2+ dependent, 1E	Homo sapiens protein phosphatase, Mg2+/Mn2+ dependent, 1E (PPM1E), mRNA [NM_014906]
722	A_32_P316136	ZNF804A	463	0	down	-1.25661	254.274	319.523	0.375314	chr2	185803216	185803275	+	hs|2q32.1	ENST00000302277	91752	NM_194250	GO:0005622|GO:0008270|GO:0046872	NM_194250	NM_194250	THC2474978	Hs.159528	zinc finger protein 804A	Homo sapiens zinc finger protein 804A (ZNF804A), mRNA [NM_194250]
723	A_24_P218905	TSPAN9	3443	0	down	-1.25646	30.2871	38.0547	0.756777	chr12	3392779	3392838	+	hs|12p13.32	ENST00000011898	10867	NM_006675	GO:0016020|GO:0005887|GO:0005624	NM_006675	NM_006675	THC2471523	Hs.504517	tetraspanin 9	Homo sapiens tetraspanin 9 (TSPAN9), transcript variant 1, mRNA [NM_006675]
724	A_23_P21333	MKRN3	711	0	down	-1.25633	946.896	1189.61	0.065996	chr15	23812342	23812401	+	hs|15q11.2	ENST00000314520	7681	NM_005664	GO:0030529|GO:0016874|GO:0008270|GO:0003676|GO:0046872	NM_005664	NM_005664	THC2476835	Hs.72964	makorin ring finger protein 3	Homo sapiens makorin ring finger protein 3 (MKRN3), mRNA [NM_005664]
725	A_23_P419156	OPN1SW	49	0	down	-1.25626	25.9627	32.616	0.449187	chr7	128414603	128414662	-	hs|7q32.1	ENST00000249389	611	NM_001708	GO:0018298|GO:0007165|GO:0009881|GO:0005886|GO:0005887|GO:0004930|GO:0004872|GO:0004871|GO:0007602|GO:0007601|GO:0050896|GO:0001750	NM_001708	NM_001708	THC2481006	Hs.656404	opsin 1 (cone pigments), short-wave-sensitive	Homo sapiens opsin 1 (cone pigments), short-wave-sensitive (OPN1SW), mRNA [NM_001708]
726	A_23_P373724	PPFIBP1	2681	2	down	-1.25622	955.254	1200.01	0.602982	chr12	27848353	27848412	+	hs|12p11.22	ENST00000543820	8496	NM_003622	GO:0005886|GO:0007155	NM_003622	NM_003622	THC2544548	Hs.172445	PTPRF interacting protein, binding protein 1 (liprin beta 1)	Homo sapiens PTPRF interacting protein, binding protein 1 (liprin beta 1) (PPFIBP1), transcript variant 1, mRNA [NM_003622]
727	A_24_P389959	COPZ1	1326	1	down	-1.25607	11021.7	13844	0.541774	chr12	54744570	54744629	+	hs|12q13.13	ENST00000416254	22818	NM_016057	GO:0030126|GO:0005794|GO:0006890|GO:0006891|GO:0031410|GO:0006886|GO:0048205|GO:0030117|GO:0005829|GO:0005737|GO:0000139|GO:0016020|GO:0016192|GO:0016044	NM_016057	NM_016057	THC2485525	Hs.505652	coatomer protein complex, subunit zeta 1	Homo sapiens coatomer protein complex, subunit zeta 1 (COPZ1), mRNA [NM_016057]
728	A_23_P19437	PPP1R11	1023	0	down	-1.25596	1049.62	1318.27	0.367505	chr6	30037653	30037712	+	hs|6p22.1	ENST00000376772	6992	NM_021959	GO:0004864|GO:0005625	NM_021959	NM_021959	THC2668529	Hs.82887	protein phosphatase 1, regulatory (inhibitor) subunit 11	Homo sapiens protein phosphatase 1, regulatory (inhibitor) subunit 11 (PPP1R11), mRNA [NM_021959]
729	A_24_P137434	DCBLD2	4440	3	down	-1.25591	4231.26	5314.08	0.331479	chr3	98515202	98515261	-	hs|3q12.1	ENST00000404023	131566	NM_080927	GO:0030308|GO:0016020|GO:0009986|GO:0005887|GO:0042060|GO:0007155|GO:0030522	NM_080927	NM_080927	THC2689915	Hs.203691	discoidin, CUB and LCCL domain containing 2	Homo sapiens discoidin, CUB and LCCL domain containing 2 (DCBLD2), mRNA [NM_080927]
730	A_23_P26704	MFSD11	618	0	down	-1.25588	6602.97	8292.54	0.0611524	chr17	74774485	74774544	+	hs|17q25.1	ENST00000336509	79157	NM_024311	GO:0008150|GO:0003674|GO:0016020|GO:0016021|GO:0005575	NM_024311	NM_024311	THC2502647	Hs.73965	major facilitator superfamily domain containing 11	Homo sapiens major facilitator superfamily domain containing 11 (MFSD11), transcript variant 5, mRNA [NM_024311]
731	A_23_P368934	FBRSL1	1407	0	down	-1.25582	1272.63	1598.2	0.35943	chr12	133161698	133161757	+	hs|12q24.33	ENST00000434748	57666	NM_001142641		NM_001142641	NM_001142641	THC2540086	Hs.411138	fibrosin-like 1	Homo sapiens fibrosin-like 1 (FBRSL1), mRNA [NM_001142641]
732	A_23_P132263	EIF4ENIF1	517	0	down	-1.2558	1119.37	1405.7	0.00204922	chr22	31835419	31835478	-	hs|22q12.2	ENST00000330125	56478	NM_019843	GO:0005515|GO:0005737|GO:0008565|GO:0005634|GO:0015031|GO:0043231|GO:0005829	NM_019843	NM_019843	THC2492319	Hs.517559	eukaryotic translation initiation factor 4E nuclear import factor 1	Homo sapiens eukaryotic translation initiation factor 4E nuclear import factor 1 (EIF4ENIF1), transcript variant 1, mRNA [NM_019843]
733	A_23_P33455	CDC40	2086	1	down	-1.25574	445.102	558.934	0.174266	chr6	110552175	110552234	+	hs|6q21	ENST00000307731	51362	NM_015891	GO:0008380|GO:0010467|GO:0006369|GO:0006406|GO:0006366|GO:0000398|GO:0031124|GO:0005681|GO:0005654|GO:0005634|GO:0071013|GO:0051301	NM_015891	NM_015891	THC2648502	Hs.428147	cell division cycle 40 homolog (S. cerevisiae)	Homo sapiens cell division cycle 40 homolog (S. cerevisiae) (CDC40), mRNA [NM_015891]
734	A_23_P150162	DRD4	100	0	down	-1.25571	98593.2	123805	0.18475	chr11	640136	640195	+	hs|11p15.5	ENST00000176183	1815	NM_000797	GO:0005515|GO:0030424|GO:0008344|GO:0017124|GO:0032417|GO:0051927|GO:0005886|GO:0030818|GO:0048148|GO:0015459|GO:0007195|GO:0007194|GO:0042053|GO:0042596|GO:0000187|GO:0005737|GO:0042417|GO:0043197|GO:0051586|GO:0043195|GO:0008144|GO:0001963|GO:0043025|GO:0004872|GO:0001662|GO:0004871|GO:0005938|GO:0050482|GO:0050848|GO:0012506|GO:0033674|GO:0008355|GO:0004930|GO:0007614|GO:0004952|GO:0006874|GO:…	NM_000797	NM_000797	NP087834	Hs.99922	dopamine receptor D4	Homo sapiens dopamine receptor D4 (DRD4), mRNA [NM_000797]
735	A_23_P213102	PALLD	2277	2	down	-1.25549	135.684	170.351	0.710163	chr4	169848826	169848885	+	hs|4q32.3	ENST00000507699	23022	NM_016081	GO:0005515|GO:0030018|GO:0030054|GO:0005884|GO:0003779|GO:0005634|GO:0001726|GO:0030027|GO:0051371|GO:0005737|GO:0007010|GO:0005856|GO:0005925	NM_016081	NM_016081	THC2744817	Hs.151220	palladin, cytoskeletal associated protein	Homo sapiens palladin, cytoskeletal associated protein (PALLD), transcript variant 2, mRNA [NM_016081]
736	A_23_P341349	CAPN10	1587	0	down	-1.25542	1331.84	1672.02	0.752493	chr2	241538451	241538510	+	hs|2q37.3	ENST00000494738	11132	NM_023083	GO:0008092|GO:0032388|GO:0032869|GO:0043065|GO:0005886|GO:0031532|GO:0005623|GO:0005829|GO:0005622|GO:0004198|GO:0046326|GO:0000149|GO:0006508|GO:0008233|GO:0032024	NM_023083	NM_023083	THC2500832	Hs.728234	calpain 10	Homo sapiens calpain 10 (CAPN10), transcript variant 1, mRNA [NM_023083]
737	A_23_P380326	SLC39A9	3797	2	down	-1.25538	275.532	345.899	0.177471	chr14	69926101	69926160	+	hs|14q24.1	ENST00000031146	55334	NM_018375	GO:0016020|GO:0046873|GO:0006829|GO:0016021|GO:0055085|GO:0006811	NM_018375	NM_018375	THC2778559	Hs.432690	solute carrier family 39 (zinc transporter), member 9	Homo sapiens solute carrier family 39 (zinc transporter), member 9 (SLC39A9), transcript variant 1, mRNA [NM_018375]
738	A_23_P311201		2856	1	down	-1.25508	648.482	813.894	0.389845	chr1	24291474	24291533	-	hs|1p36.11	ENST00000344989		XM_003119082		ENST00000344989	XM_003119082	THC2558154	Hs.652334		serine/arginine-rich splicing factor 10 [Source:HGNC Symbol;Acc:16713] [ENST00000344989]
739	A_23_P12730	CSTF2T	2212	1	down	-1.25457	733.192	919.838	0.466777	chr10	53457377	53457436	-	hs|10q21.1	ENST00000331173	23283	NM_015235	GO:0006397|GO:0005622|GO:0000166|GO:0003723|GO:0005634	NM_015235	NM_015235	THC2461555	Hs.591358	cleavage stimulation factor, 3' pre-RNA, subunit 2, 64kDa, tau variant	Homo sapiens cleavage stimulation factor, 3' pre-RNA, subunit 2, 64kDa, tau variant (CSTF2T), mRNA [NM_015235]
740	A_23_P255257	DCAF12	2694	1	down	-1.2544	312.942	392.556	0.443014	chr9	34086898	34086957	-	hs|9p13.3	ENST00000361264	25853	NM_015397	GO:0005813|GO:0005737|GO:0016567|GO:0080008|GO:0005856	NM_015397	NM_015397	THC2468846	Hs.493750	DDB1 and CUL4 associated factor 12	Homo sapiens DDB1 and CUL4 associated factor 12 (DCAF12), mRNA [NM_015397]
741	A_24_P913930		2273	0	down	-1.2544	22.8794	28.6999	0.577957	chr15	42190521	42190580	-	hs|15q15.1			BY798802		BY798802		THC2542081	Hs.627877		BY798802 Homo sapiens eye Homo sapiens cDNA clone HE3861.seq 5', mRNA sequence [BY798802]
742	A_23_P360340	UACA	4996	0	down	-1.25428	411.878	516.612	0.198373	chr15	70959273	70959332	-	hs|15q23	ENST00000539319	55075	NM_001008224	GO:0048471|GO:0042347|GO:0043065|GO:0008630|GO:0008631|GO:0005624|GO:0005576|GO:0005625|GO:0005634|GO:0005635|GO:0005829|GO:0043280|GO:0005739|GO:0003674|GO:0008150|GO:0005737|GO:0043293|GO:0050728|GO:0042307|GO:0005856|GO:0009411	NM_001008224	NM_001008224	THC2462183	Hs.108049	uveal autoantigen with coiled-coil domains and ankyrin repeats	Homo sapiens uveal autoantigen with coiled-coil domains and ankyrin repeats (UACA), transcript variant 2, mRNA [NM_001008224]
743	A_23_P126706	ANGPTL1	1424	0	down	-1.25427	474.72	595.428	0.612575	chr1	178820259	178820318	-	hs|1q25.2	ENST00000415564	9068	NM_004673	GO:0007165|GO:0005102|GO:0005576|GO:0007169|GO:0005615	NM_004673	NM_004673	THC2698340	Hs.591474	angiopoietin-like 1	Homo sapiens angiopoietin-like 1 (ANGPTL1), mRNA [NM_004673]
744	A_23_P430381	LYSMD1	1136	1	down	-1.25424	564.907	708.527	0.688939	chr1	151132389	151132448	-	hs|1q21.3	ENST00000368908	388695	NM_212551	GO:0016998	NM_212551	NM_212551	THC2476477	Hs.591482	LysM, putative peptidoglycan-binding, domain containing 1	Homo sapiens LysM, putative peptidoglycan-binding, domain containing 1 (LYSMD1), transcript variant 1, mRNA [NM_212551]
745	A_23_P50799	OR10H2	61	0	down	-1.25411	97.3102	122.038	0.576829	chr19	15839700	15839759	+	hs|19p13.12	ENST00000305899	26538	NM_013939	GO:0004984|GO:0005886|GO:0004930|GO:0004872|GO:0016021|GO:0004871|GO:0050896	NM_013939	NM_013939	THC2481403	Hs.247694	olfactory receptor, family 10, subfamily H, member 2	Homo sapiens olfactory receptor, family 10, subfamily H, member 2 (OR10H2), mRNA [NM_013939]
746	A_32_P192474	PRRT1	1351	1	down	-1.25384	237.587	297.896	0.402702	chr6	32116387	32116446	-	hs|6p21.32	ENST00000375152	80863	NM_030651	GO:0009607|GO:0016020|GO:0016021	NM_030651	NM_030651	THC2463883	Hs.699821	proline-rich transmembrane protein 1	Homo sapiens proline-rich transmembrane protein 1 (PRRT1), mRNA [NM_030651]
747	A_24_P612441	C6orf89	3099	1	down	-1.25339	7779.6	9750.9	0.518851	chr6	36896602	36896661	+	hs|6p21.2		221477	NM_152734	GO:0005737|GO:0005886|GO:0042060|GO:0016021|GO:0045787|GO:0050673	NM_152734	NM_152734	THC2601553	Hs.433381	chromosome 6 open reading frame 89	Homo sapiens chromosome 6 open reading frame 89 (C6orf89), mRNA [NM_152734]
748	A_23_P382148	RAB1A	1638	1	down	-1.25333	22046.5	27631.5	0.450343	chr2	65316107	65316166	-	hs|2p14	ENST00000356214	5861	NM_004161	GO:0006184|GO:0005794|GO:0000166|GO:0007264|GO:0005783|GO:0003924|GO:0016192|GO:0015031|GO:0005525	NM_004161	NM_004161	NP1202116	Hs.310645	RAB1A, member RAS oncogene family	Homo sapiens RAB1A, member RAS oncogene family (RAB1A), transcript variant 1, mRNA [NM_004161]
749	A_24_P30923	SNN	2833	2	down	-1.25309	1249.1	1565.23	0.66684	chr16	11772637	11772696	+	hs|16p13.13	ENST00000329565	8303	NM_003498	GO:0005739|GO:0016020|GO:0009628|GO:0006950|GO:0005741|GO:0016021	NM_003498	NM_003498	THC2468698	Hs.618526	stannin	Homo sapiens stannin (SNN), mRNA [NM_003498]
750	A_24_P125081	SLC7A6OS	3115	1	down	-1.25304	1911.01	2394.56	0.537882	chr16	68332085	68332144	-	hs|16q22.1	ENST00000263997	84138	AK091674	GO:0005737|GO:0005634|GO:0015031	ENST00000263997		THC2564210		solute carrier family 7, member 6 opposite strand	solute carrier family 7, member 6 opposite strand [Source:HGNC Symbol;Acc:25807] [ENST00000263997]
751	A_24_P203226	PPIAL4A	210	1	down	-1.25281	17345.9	21731.1	0.496937	chr1	147955070	147955129	-	hs|1q21.2	ENST00000369222	164022	NM_178230		NM_178230	NM_178230	THC2487803	Hs.573713	peptidylprolyl isomerase A (cyclophilin A)-like 4A	Homo sapiens peptidylprolyl isomerase A (cyclophilin A)-like 4A (PPIAL4A), mRNA [NM_178230]
752	A_24_P150428	FAM124A	2511	0	down	-1.25266	185.428	232.278	0.495154	chr13	51854863	51854922	+	hs|13q14.3	ENST00000280057	220108	NM_145019		NM_145019	NM_145019	THC2489547	Hs.71913	family with sequence similarity 124A	Homo sapiens family with sequence similarity 124A (FAM124A), transcript variant 1, mRNA [NM_145019]
753	A_23_P350005	TRIML2	100	0	down	-1.2526	797.186	998.557	0.75812	chr4	189012499	189012558	-	hs|4q35.2	ENST00000512729	205860	NM_173553	GO:0016874	NM_173553	NM_173553	THC2485145	Hs.276429	tripartite motif family-like 2	Homo sapiens tripartite motif family-like 2 (TRIML2), mRNA [NM_173553]
754	A_23_P35256	POLR3C	85	0	down	-1.25177	1510.71	1891.07	0.564347	chr1	145594157	145594972	-	hs|1q21.1	ENST00000334163	10623	NM_006468	GO:0032728|GO:0045089|GO:0003899|GO:0006359|GO:0005730|GO:0005666|GO:0005634|GO:0009615|GO:0003677|GO:0006351	NM_006468	NM_006468	THC2548608	Hs.591457	polymerase (RNA) III (DNA directed) polypeptide C (62kD)	Homo sapiens polymerase (RNA) III (DNA directed) polypeptide C (62kD) (POLR3C), mRNA [NM_006468]
755	A_23_P26468	RHBDL1	216	0	down	-1.25177	409.941	513.153	0.399037	chr16	726855	726988	+	hs|16p13.3	ENST00000219551	9028	NM_003961	GO:0007165|GO:0016020|GO:0004252|GO:0005887|GO:0005509|GO:0006508|GO:0005624|GO:0008233	NM_003961	NM_003961	THC2606656	Hs.137572	rhomboid, veinlet-like 1 (Drosophila)	Homo sapiens rhomboid, veinlet-like 1 (Drosophila) (RHBDL1), mRNA [NM_003961]
756	A_23_P164559	CHAMP1	1040	0	down	-1.25167	1271.4	1591.37	0.239947	chr13	115092406	115092465	+	hs|13q34	ENST00000361283	283489	NM_032436	GO:0005515|GO:0000793|GO:0034501|GO:0005730|GO:0005819|GO:0035372|GO:0005634|GO:0031134|GO:0003676|GO:0046872|GO:0005622|GO:0051315|GO:0005737|GO:0000777|GO:0008270|GO:0005856	NM_032436	NM_032436	THC2461889	Hs.7542	chromosome alignment maintaining phosphoprotein 1	Homo sapiens chromosome alignment maintaining phosphoprotein 1 (CHAMP1), transcript variant 1, mRNA [NM_032436]
757	A_32_P186731	ISM1	1192	0	down	-1.25126	124.371	155.62	0.384505	chr20	13280838	13280897	+	hs|20p12.1	ENST00000262487	140862	NM_080826	GO:0005576	NM_080826	NM_080826	THC2476493	Hs.559353	isthmin 1 homolog (zebrafish)	Homo sapiens isthmin 1 homolog (zebrafish) (ISM1), mRNA [NM_080826]
758	A_23_P122906	AUTS2	2072	2	down	-1.25119	2380.5	2978.47	0.172892	chr7	70257414	70257473	+	hs|7q11.22	ENST00000406775	26053	NM_015570	GO:0008150|GO:0003674|GO:0005575	NM_015570	NM_015570	NP651821	Hs.21631	autism susceptibility candidate 2	Homo sapiens autism susceptibility candidate 2 (AUTS2), transcript variant 1, mRNA [NM_015570]
759	A_24_P261083	OSGIN2	2333	1	down	-1.25057	4306.19	5385.19	0.616587	chr8	90937678	90937737	+	hs|8q21.3	ENST00000297438	734	NM_004337	GO:0003674|GO:0007126|GO:0005575|GO:0007281	NM_004337	NM_004337	THC2609675	Hs.436445	oxidative stress induced growth inhibitor family member 2	Homo sapiens oxidative stress induced growth inhibitor family member 2 (OSGIN2), transcript variant 2, mRNA [NM_004337]
760	A_23_P158817		151	0	down	-1.25043	28.7425	35.9405	0.658079	chr14	106207813	106207872	-	hs|14q32.33	ENST00000390542		AK130614		ENST00000390542		NP852853	Hs.510635		immunoglobulin heavy constant gamma 1 (G1m marker) [Source:HGNC Symbol;Acc:5525] [ENST00000390542]
761	A_23_P129425	TSNAXIP1	75	0	down	-1.25028	82.1307	102.687	0.283184	chr16	67861409	67861468	+	hs|16q22.1	ENST00000415766	55815	NM_018430	GO:0048471|GO:0005737|GO:0007275|GO:0007283|GO:0030154	NM_018430	NM_018430	THC2483360	Hs.632212	translin-associated factor X interacting protein 1	Homo sapiens translin-associated factor X interacting protein 1 (TSNAXIP1), mRNA [NM_018430]
762	A_23_P146417	C9orf5	5323	3	down	-1.25019	2484.5	3106.1	0.00231616	chr9	111777733	111777792	-	hs|9q31.3	ENST00000374586	23731	NM_032012	GO:0008150|GO:0003674|GO:0016020|GO:0016021	NM_032012	NM_032012	THC2541077	Hs.308074	chromosome 9 open reading frame 5	Homo sapiens chromosome 9 open reading frame 5 (C9orf5), mRNA [NM_032012]
763	A_24_P225616	RRM2	2033	1	down	-1.25012	3491.55	4364.85	0.191296	chr2	10270487	10270546	+	hs|2p25.1	ENST00000304567	6241	NM_001034	GO:0009186|GO:0015949|GO:0046914|GO:0055086|GO:0051290|GO:0051259|GO:0005829|GO:0006260|GO:0000082|GO:0005737|GO:0000083|GO:0009263|GO:0016491|GO:0005654|GO:0004748|GO:0000278	NM_001034	NM_001034	THC2465430	Hs.226390	ribonucleotide reductase M2	Homo sapiens ribonucleotide reductase M2 (RRM2), transcript variant 2, mRNA [NM_001034]
764	A_23_P340149	ZNF711	1534	0	down	-1.25011	230.115	287.669	0.564577	chrX	84526807	84526866	+	hs|Xq21.1	ENST00000276123	7552	NM_021998	GO:0043565|GO:0005622|GO:0005515|GO:0008270|GO:0005634|GO:0045893|GO:0046872	NM_021998	NM_021998	THC2612630	Hs.326801	zinc finger protein 711	Homo sapiens zinc finger protein 711 (ZNF711), mRNA [NM_021998]
765	A_23_P131375	PQLC3	1042	1	down	-1.24985	1041.57	1301.8	0.511452	chr2	11318674	11318733	+	hs|2p25.1	ENST00000295083	130814	NM_152391	GO:0016020|GO:0016021	NM_152391	NM_152391	THC2462090	Hs.274415	PQ loop repeat containing 3	Homo sapiens PQ loop repeat containing 3 (PQLC3), mRNA [NM_152391]
766	A_23_P365494	UNC13A	4726	1	down	-1.24966	152.5	190.573	0.558709	chr19	17714906	17714965	-	hs|19p13.11	ENST00000252773	23025	NM_001080421	GO:0016081|GO:0030054|GO:0005886|GO:0035249|GO:0045202|GO:0006887|GO:0050435|GO:0046872|GO:0019992|GO:0035556|GO:0042734|GO:0005737|GO:0016188|GO:0048172	NM_001080421	NM_001080421	THC2498771	Hs.164502	unc-13 homolog A (C. elegans)	Homo sapiens unc-13 homolog A (C. elegans) (UNC13A), mRNA [NM_001080421]
767	A_23_P402936	PPFIA2	117	0	down	-1.24963	43.8275	54.7682	0.647968	chr12	81657024	81657083	-	hs|12q21.31	ENST00000541501	8499	NM_003625	GO:0005515|GO:0005737|GO:0009986|GO:0007160	NM_003625	NM_003625	THC2489420	Hs.506216	protein tyrosine phosphatase, receptor type, f polypeptide (PTPRF), interacting protein (liprin), alpha 2	Homo sapiens protein tyrosine phosphatase, receptor type, f polypeptide (PTPRF), interacting protein (liprin), alpha 2 (PPFIA2), transcript variant 1, mRNA [NM_003625]
768	A_23_P152919	NUP88	180	0	down	-1.24955	6323.88	7902.01	0.59241	chr17	5290120	5290336	-	hs|17p13.2	ENST00000543132	4927	NM_002532	GO:0005215|GO:0005975|GO:0005730|GO:0005634|GO:0015031|GO:0055085|GO:0010827|GO:0005829|GO:0008645|GO:0015758|GO:0005643|GO:0016032|GO:0051028	NM_002532	NM_002532	THC2469383	Hs.584784	nucleoporin 88kDa	Homo sapiens nucleoporin 88kDa (NUP88), mRNA [NM_002532]
769	A_23_P152487	KARS	171	0	down	-1.24913	5784.18	7225.2	0.168057	chr16	75669608	75669667	-	hs|16q23.1	ENST00000319410	3735	NM_005548	GO:0010467|GO:0000049|GO:0005886|GO:0016874|GO:0005576|GO:0005625|GO:0005634|GO:0004824|GO:0003676|GO:0005524|GO:0046872|GO:0008033|GO:0006418|GO:0005829|GO:0005739|GO:0005737|GO:0000166|GO:0044419|GO:0006430|GO:0005759|GO:0015630	NM_005548	NM_005548	THC2552139	Hs.3100	lysyl-tRNA synthetase	Homo sapiens lysyl-tRNA synthetase (KARS), transcript variant 2, mRNA [NM_005548]
770	A_23_P256334	ITGA1	4046	1	down	-1.24894	1370.8	1712.04	0.160657	chr5	52240812	52243180	+	hs|5q11.2	ENST00000504669	3672	NM_181501	GO:0005515|GO:0043005|GO:0008305|GO:0046982|GO:0001669|GO:0005886|GO:0005518|GO:0005624|GO:0000187|GO:0043525|GO:0005178|GO:0006936|GO:0007160|GO:0060326|GO:0007229|GO:0007411|GO:0048812|GO:0042311|GO:0043204|GO:0045121|GO:0004872|GO:0016021|GO:0007155|GO:0009897	NM_181501	NM_181501	THC2462514	Hs.644352	integrin, alpha 1	Homo sapiens integrin, alpha 1 (ITGA1), mRNA [NM_181501]
771	A_23_P301304	FGFR1	2490	0	down	-1.24884	1434.26	1791.15	0.78695	chr8	38270470	38270529	-	hs|8p11.23	ENST00000526570	2260	NM_023110	GO:0005515|GO:0008286|GO:0008284|GO:0005886|GO:0048705|GO:0005634|GO:0043009|GO:0042803|GO:0005829|GO:0005737|GO:0046777|GO:0000166|GO:0043406|GO:0000165|GO:0007411|GO:0048602|GO:0004872|GO:0008201|GO:0005007|GO:0006355|GO:0017134|GO:0048015|GO:0010518|GO:0018108|GO:0005576|GO:0014068|GO:0005524|GO:0010863|GO:0001501|GO:0016477|GO:0045666|GO:0005887|GO:0008543|GO:0016023|GO:0045595|GO:0006468|GO:…	NM_023110	NM_023110	NP319734	Hs.264887	fibroblast growth factor receptor 1	Homo sapiens fibroblast growth factor receptor 1 (FGFR1), transcript variant 1, mRNA [NM_023110]
772	A_24_P69691	ZNF25	2555	2	down	-1.24867	868.426	1084.38	0.094141	chr10	38239779	38239838	-	hs|10p11.1	ENST00000374633	219749	NM_145011	GO:0005622|GO:0006355|GO:0008270|GO:0005634|GO:0003677|GO:0046872	NM_145011	NM_145011	THC2488666	Hs.499429	zinc finger protein 25	Homo sapiens zinc finger protein 25 (ZNF25), mRNA [NM_145011]
773	A_23_P142796	LIMS2	900	0	down	-1.24866	38.8573	48.5195	0.141662	chr2	128396234	128396293	-	hs|2q14.3	ENST00000537572	55679	NM_017980	GO:0030054|GO:0005886|GO:0034329|GO:0008270|GO:0005634|GO:0005925|GO:0046872|GO:0005829	NM_017980	NM_017980	NP832991	Hs.469881	LIM and senescent cell antigen-like domains 2	Homo sapiens LIM and senescent cell antigen-like domains 2 (LIMS2), transcript variant 2, mRNA [NM_017980]
774	A_23_P130020	UTP18	162	0	down	-1.24864	10309.3	12872.7	0.325381	chr17	49362719	49365438	+	hs|17q21.33	ENST00000514174	51096	NM_016001	GO:0006364|GO:0005730|GO:0005634	NM_016001	NM_016001	THC2738385	Hs.709327	UTP18, small subunit (SSU) processome component, homolog (yeast)	Homo sapiens UTP18, small subunit (SSU) processome component, homolog (yeast) (UTP18), mRNA [NM_016001]
775	A_24_P10674	ARHGAP33	393	0	down	-1.24855	12217.7	15254.4	0.72343	chr19	36279037	36279096	+	hs|19q13.12	ENST00000007510	115703	NM_052948	GO:0005622|GO:0005515|GO:0007165|GO:0035091|GO:0015031|GO:0005096	NM_052948	NM_052948	NP107616	Hs.515364	Rho GTPase activating protein 33	Homo sapiens Rho GTPase activating protein 33 (ARHGAP33), transcript variant 1, mRNA [NM_052948]
776	A_24_P247512	ZNF283	514	0	down	-1.24853	586.926	732.797	0.599426	chr19	44352250	44352309	+	hs|19q13.31	ENST00000324461	284349	NM_181845	GO:0005622|GO:0006355|GO:0008270|GO:0005634|GO:0003676|GO:0003677|GO:0046872	NM_181845	NM_181845	THC2482711	Hs.652513	zinc finger protein 283	Homo sapiens zinc finger protein 283 (ZNF283), mRNA [NM_181845]
777	A_23_P33573	KRT3	356	0	down	-1.24842	124.543	155.481	0.448964	chr12	53183801	53183860	-	hs|12q13.13	ENST00000309505	3850	NM_057088	GO:0005882|GO:0005198|GO:0045104|GO:0030855|GO:0007010|GO:0045095	NM_057088	NM_057088	THC2474908	Hs.680652	keratin 3	Homo sapiens keratin 3 (KRT3), mRNA [NM_057088]
778	A_24_P275073	ADAMTS14	1584	1	down	-1.24826	189.714	236.812	0.718076	chr10	72522132	72522191	+	hs|10q22.1	ENST00000373208	140766	NM_139155	GO:0030574|GO:0006508|GO:0005578|GO:0008270|GO:0008233|GO:0005576|GO:0004222|GO:0046872	NM_139155	NM_139155	THC2616846	Hs.352156	ADAM metallopeptidase with thrombospondin type 1 motif, 14	Homo sapiens ADAM metallopeptidase with thrombospondin type 1 motif, 14 (ADAMTS14), transcript variant 1, mRNA [NM_139155]
779	A_23_P18539	MMRN1	1211	0	down	-1.24809	584.53	729.544	0.518803	chr4	90874185	90874244	+	hs|4q22.1	ENST00000506328	22915	NM_007351	GO:0007596|GO:0002576|GO:0030168|GO:0031093|GO:0005576|GO:0007155	NM_007351	NM_007351	THC2629451	Hs.268107	multimerin 1	Homo sapiens multimerin 1 (MMRN1), mRNA [NM_007351]
780	A_23_P218579	GLB1L	466	0	down	-1.24775	136.762	170.644	0.394573	chr2	220101805	220101864	-	hs|2q35	ENST00000356283	79411	NM_024506	GO:0043169|GO:0005975|GO:0005576|GO:0004553	NM_024506	NM_024506	THC2471994	Hs.181173	galactosidase, beta 1-like	Homo sapiens galactosidase, beta 1-like (GLB1L), mRNA [NM_024506]
781	A_32_P77989	NETO2	1584	0	down	-1.24752	991.712	1237.18	0.531361	chr16	47143520	47143579	-	hs|16q12.1	ENST00000303155	81831	NM_018092	GO:0016020|GO:0004872|GO:0016021	NM_018092	NM_018092	THC2603504	Hs.645802	neuropilin (NRP) and tolloid (TLL)-like 2	Homo sapiens neuropilin (NRP) and tolloid (TLL)-like 2 (NETO2), transcript variant 1, mRNA [NM_018092]
782	A_23_P323751	FAM83D	540	1	down	-1.24732	1978.38	2467.66	0.612035	chr20	37581326	37581385	+	hs|20q11.23	ENST00000424027	81610	NM_030919	GO:0007067|GO:0007049|GO:0005737|GO:0000922|GO:0005856|GO:0051301	NM_030919	NM_030919	THC2621627	Hs.726442	family with sequence similarity 83, member D	Homo sapiens family with sequence similarity 83, member D (FAM83D), mRNA [NM_030919]
783	A_23_P45059	DOCK1	1090	0	down	-1.24709	2043.57	2548.51	0.221869	chr10	129250461	129250520	+	hs|10q26.2	ENST00000280333	1793	NM_001380	GO:0005515|GO:0017124|GO:0007264|GO:0006915|GO:0005525|GO:0006911|GO:0005829|GO:0043547|GO:0005085|GO:0007165|GO:0005737|GO:0051020|GO:0016477|GO:0016020|GO:0007229|GO:0007411|GO:0007596|GO:0005096	NM_001380	NM_001380	NP1160185	Hs.159195	dedicator of cytokinesis 1	Homo sapiens dedicator of cytokinesis 1 (DOCK1), mRNA [NM_001380]
784	A_24_P293089	ZNF579	424	0	down	-1.24696	12066.6	15046.6	0.452363	chr19	56090020	56090079	-	hs|19q13.42	ENST00000325421	163033	NM_152600	GO:0005622|GO:0006355|GO:0008270|GO:0005634|GO:0003677|GO:0046872	NM_152600	NM_152600	THC2473227	Hs.112529	zinc finger protein 579	Homo sapiens zinc finger protein 579 (ZNF579), mRNA [NM_152600]
785	A_23_P1833	B3GAT1	2256	0	down	-1.24664	873.11	1088.45	0.560318	chr11	134248694	134248753	-	hs|11q25	ENST00000312527	27087	NM_054025	GO:0015018|GO:0005794|GO:0016020|GO:0000139|GO:0008499|GO:0005975|GO:0016021|GO:0046872|GO:0016740	NM_054025	NM_054025	THC2470938	Hs.381050	beta-1,3-glucuronyltransferase 1 (glucuronosyltransferase P)	Homo sapiens beta-1,3-glucuronyltransferase 1 (glucuronosyltransferase P) (B3GAT1), transcript variant 2, mRNA [NM_054025]
786	A_23_P113994	KIRREL	5142	0	down	-1.24653	24.7309	30.8277	0.503595	chr1	158065402	158065461	+	hs|1q23.1	ENST00000368173	55243	NM_018240	GO:0031253|GO:0007588|GO:0016020|GO:0005886|GO:0043198|GO:0005911|GO:0016021	NM_018240	NM_018240	NP436211	Hs.657006	kin of IRRE like (Drosophila)	Homo sapiens kin of IRRE like (Drosophila) (KIRREL), mRNA [NM_018240]
787	A_23_P148737	MYBPH	313	0	down	-1.24625	1021.1	1272.55	0.615092	chr1	203136960	203137019	-	hs|1q32.1	ENST00000255416	4608	NM_004997	GO:0032982|GO:0006942|GO:0008307|GO:0007155	NM_004997	NM_004997	THC2475393	Hs.927	myosin binding protein H	Homo sapiens myosin binding protein H (MYBPH), mRNA [NM_004997]
788	A_24_P415260	DDX21	2261	1	down	-1.24621	3784.41	4716.16	0.421304	chr10	70744307	70744366	+	hs|10q22.1	ENST00000354185	9188	AK093442	GO:0004004|GO:0016787|GO:0000166|GO:0003723|GO:0005730|GO:0004386|GO:0005634|GO:0005524	ENST00000354185		THC2607146	Hs.223141	DEAD (Asp-Glu-Ala-Asp) box polypeptide 21	DEAD (Asp-Glu-Ala-Asp) box polypeptide 21 [Source:HGNC Symbol;Acc:2744] [ENST00000354185]
789	A_23_P148345	RNF128	1682	0	down	-1.2461	51.3233	63.9541	0.654397	chrX	106040110	106040169	+	hs|Xq22.3	ENST00000255499	79589	NM_194463	GO:0004842|GO:0048471|GO:0005794|GO:0005770|GO:0005783|GO:0016874|GO:0046872|GO:0012505|GO:0042036|GO:0005737|GO:0016020|GO:0008270|GO:0016021	NM_194463	NM_194463	THC2463177	Hs.496542	ring finger protein 128	Homo sapiens ring finger protein 128 (RNF128), transcript variant 1, mRNA [NM_194463]
790	A_23_P144348	SLIT2	157	0	down	-1.24608	56.4455	70.3353	0.572705	chr4	20620432	20620491	+	hs|4p15.31	ENST00000503823	9353	NM_004787	GO:0005515|GO:0001657|GO:0090260|GO:0030308|GO:0071676|GO:0048846|GO:0005615|GO:0048495|GO:0030154|GO:0042803|GO:0071672|GO:0007411|GO:0070100|GO:0030837|GO:0021972|GO:0030336|GO:0009986|GO:0005509|GO:0043394|GO:0007275|GO:0061364|GO:0021836|GO:0035385|GO:0021834|GO:0051414|GO:0010596|GO:0008045|GO:0043237|GO:0090024|GO:0050772|GO:0031290|GO:0005886|GO:0090288|GO:0002042|GO:0050929|GO:0014912|GO:…	NM_004787	NM_004787	THC2487973	Hs.29802	slit homolog 2 (Drosophila)	Homo sapiens slit homolog 2 (Drosophila) (SLIT2), mRNA [NM_004787]
791	A_23_P427616	SAMD10	1397	0	down	-1.24596	28.642	35.6867	0.323327	chr20	62606829	62607047	-	hs|20q13.33	ENST00000478694	140700	NM_080621		NM_080621	NM_080621	THC2604748	Hs.27189	sterile alpha motif domain containing 10	Homo sapiens sterile alpha motif domain containing 10 (SAMD10), mRNA [NM_080621]
792	A_23_P340617	GRIA2	2641	2	down	-1.24586	280.634	349.63	0.310554	chr4	158286207	158286266	+	hs|4q32.1	ENST00000296526	2891	NM_000826	GO:0030054|GO:0005886|GO:0005783|GO:0005234|GO:0045202|GO:0007268|GO:0030666|GO:0007165|GO:0045211|GO:0004971|GO:0032281|GO:0008066|GO:0005789|GO:0015277|GO:0004872|GO:0016021|GO:0005216|GO:0006811	NM_000826	NM_000826	THC2645413	Hs.32763	glutamate receptor, ionotropic, AMPA 2	Homo sapiens glutamate receptor, ionotropic, AMPA 2 (GRIA2), transcript variant 1, mRNA [NM_000826]
793	A_24_P301063	PLEKHG6	338	0	down	-1.24571	47.8314	59.5839	0.660876	chr12	6436476	6436535	+	hs|12p13.31	ENST00000449001	55200	NM_018173	GO:0005622|GO:0005515|GO:0005737|GO:0000922|GO:0035023|GO:0005856|GO:0005089|GO:0032154|GO:0005096	NM_018173	NM_018173	THC2489067	Hs.631660	pleckstrin homology domain containing, family G (with RhoGef domain) member 6	Homo sapiens pleckstrin homology domain containing, family G (with RhoGef domain) member 6 (PLEKHG6), transcript variant 1, mRNA [NM_018173]
794	A_23_P35912	CASP4	112	0	down	-1.24569	18.365	22.877	0.548381	chr11	104815492	104815551	-	hs|11q22.3	ENST00000533730	837	NM_033306	GO:0005622|GO:0004197|GO:0006508|GO:0006915|GO:0042981|GO:0008233|GO:0006917	NM_033306	NM_033306	THC2639749	Hs.138378	caspase 4, apoptosis-related cysteine peptidase	Homo sapiens caspase 4, apoptosis-related cysteine peptidase (CASP4), transcript variant gamma, mRNA [NM_033306]
795	A_24_P388528	ST6GAL1	2750	2	down	-1.24562	99.5366	123.984	0.456478	chr3	186796052	186796111	+	hs|3q27.3	ENST00000470633	6480	NM_173216	GO:0008373|GO:0005794|GO:0005576|GO:0003835|GO:0030173|GO:0000139|GO:0016020|GO:0006959|GO:0032580|GO:0006486|GO:0016021|GO:0044267|GO:0006464|GO:0043687|GO:0018279	NM_173216	NM_173216	THC2528425	Hs.207459	ST6 beta-galactosamide alpha-2,6-sialyltranferase 1	Homo sapiens ST6 beta-galactosamide alpha-2,6-sialyltranferase 1 (ST6GAL1), transcript variant 1, mRNA [NM_173216]
796	A_24_P286898	MAPK8	4462	3	down	-1.24508	183.136	228.018	0.50641	chr10	49647005	49647064	+	hs|10q11.22	ENST00000374189	5599	AB074280	GO:0032091|GO:0005515|GO:0008624|GO:0034142|GO:0042826|GO:0005634|GO:0051403|GO:0005829|GO:0032880|GO:0005739|GO:0051090|GO:0004705|GO:0002756|GO:0005737|GO:0000166|GO:0018105|GO:0018107|GO:0002755|GO:0034138|GO:0009411|GO:0004707|GO:0008633|GO:0048011|GO:0043066|GO:0035033|GO:0034130|GO:2000017|GO:0034134|GO:0006950|GO:0007254|GO:0006915|GO:0031558|GO:0002224|GO:0007258|GO:0005524|GO:0008063|GO:…	ENST00000374189		THC2495658	Hs.522924	mitogen-activated protein kinase 8	mitogen-activated protein kinase 8 [Source:HGNC Symbol;Acc:6881] [ENST00000374189]
797	A_23_P74299	ADORA1	1657	0	down	-1.24499	37.9222	47.2127	0.721037	chr1	203135679	203135738	+	hs|1q32.1	ENST00000367235	134	NM_000674	GO:0006909|GO:0005515|GO:0001659|GO:0043268|GO:0060087|GO:0046888|GO:0048167|GO:0006612|GO:0045211|GO:0043025|GO:0030673|GO:0045822|GO:0048786|GO:0046982|GO:0051967|GO:0045741|GO:0060079|GO:0014069|GO:0002674|GO:0031683|GO:0001609|GO:0042734|GO:0005887|GO:0001883|GO:0035814|GO:0032229|GO:0055118|GO:0008624|GO:0050995|GO:0008285|GO:0005886|GO:0005783|GO:0014050|GO:0007267|GO:0045776|GO:0045777|GO:…	NM_000674	NM_000674	THC2492048	Hs.77867	adenosine A1 receptor	Homo sapiens adenosine A1 receptor (ADORA1), transcript variant 1, mRNA [NM_000674]
798	A_23_P376686	BTNL2	1453	0	down	-1.24497	76.2966	94.9866	0.492142	chr6	32362666	32362725	-	hs|6p21.32	ENST00000374993	56244	NM_019602	GO:0016020|GO:0016021	NM_019602	NM_019602	THC2602324	Hs.534471	butyrophilin-like 2 (MHC class II associated)	Homo sapiens butyrophilin-like 2 (MHC class II associated) (BTNL2), mRNA [NM_019602]
799	A_23_P113777	ITGBL1	790	0	down	-1.24443	91.2343	113.535	0.769949	chr13	102367979	102368038	+	hs|13q33.1	ENST00000376162	9358	NM_004791	GO:0008305|GO:0007160|GO:0007229|GO:0005488|GO:0005576|GO:0004872|GO:0007155	NM_004791	NM_004791	NP085213	Hs.696554	integrin, beta-like 1 (with EGF-like repeat domains)	Homo sapiens integrin, beta-like 1 (with EGF-like repeat domains) (ITGBL1), mRNA [NM_004791]
800	A_23_P204640	NANOG	964	0	down	-1.24441	45.3716	56.4608	0.386964	chr12	7948487	7948546	+	hs|12p13.31	ENST00000229307	79923	NM_024865	GO:0010468|GO:0006355|GO:0003700|GO:0008283|GO:0005730|GO:0005634|GO:0009790|GO:0001714|GO:0003677|GO:0030154|GO:0043565|GO:0045944|GO:0045595|GO:0035019	NM_024865	NM_024865	THC2476017	Hs.635882	Nanog homeobox	Homo sapiens Nanog homeobox (NANOG), mRNA [NM_024865]
801	A_24_P256692	MIA3	3638	2	down	-1.24432	60.7966	75.6503	0.10213	chr1	222840877	222840936	+	hs|1q41	ENST00000344441	375056	NM_198551	GO:0005515|GO:0030336|GO:0007162|GO:0016020|GO:0005783|GO:0042060|GO:0002687|GO:0005789|GO:0016021|GO:0015031|GO:0006887	NM_198551	NM_198551	THC2491403	Hs.118474	melanoma inhibitory activity family, member 3	Homo sapiens melanoma inhibitory activity family, member 3 (MIA3), mRNA [NM_198551]
802	A_32_P96807	RC3H1	7507	2	down	-1.24423	2847.92	3543.47	0.505522	chr1	173900623	173900682	-	hs|1q25.1	ENST00000367696	149041	NM_172071	GO:0043488|GO:0004842|GO:0033962|GO:0016567|GO:0050856|GO:0010494|GO:0003723|GO:0046007|GO:0000956|GO:0030889|GO:0046872|GO:0005737|GO:0010608|GO:0000932|GO:0002635|GO:0008270|GO:0045623|GO:0003730|GO:0002634	NM_172071	NM_172071	THC2642295	Hs.30258	ring finger and CCCH-type domains 1	Homo sapiens ring finger and CCCH-type domains 1 (RC3H1), mRNA [NM_172071]
803	A_24_P270424	DPF3	2142	0	down	-1.24417	154.751	192.537	0.597328	chr14	73127818	73127877	-	hs|14q24.2	ENST00000557704	8110	AK124946	GO:0005622|GO:0008150|GO:0071565|GO:0006355|GO:0008270|GO:0005634|GO:0003676|GO:0046872|GO:0016568|GO:0007399	ENST00000557704		THC2478375	Hs.162868	D4, zinc and double PHD fingers, family 3	D4, zinc and double PHD fingers, family 3 [Source:HGNC Symbol;Acc:17427] [ENST00000557704]
804	A_23_P68452	SLC35C2	866	0	down	-1.24407	1303.63	1621.8	0.587873	chr20	44980799	44980858	-	hs|20q13.12	ENST00000481809	51006	NM_173179	GO:0016020|GO:0006810|GO:0016021	NM_173179	NM_173179	THC2572981	Hs.593344	solute carrier family 35, member C2	Homo sapiens solute carrier family 35, member C2 (SLC35C2), transcript variant 1, mRNA [NM_173179]
805	A_23_P115346	EIF2D	988	0	down	-1.24401	3660.08	4553.18	0.519029	chr1	206770472	206770531	-	hs|1q32.1	ENST00000484492	1939	NM_006893	GO:0005737|GO:0003723|GO:0003743|GO:0004872|GO:0006886|GO:0006413	NM_006893	NM_006893	THC2713339	Hs.497581	eukaryotic translation initiation factor 2D	Homo sapiens eukaryotic translation initiation factor 2D (EIF2D), transcript variant 1, mRNA [NM_006893]
806	A_23_P154526	GRB14	213	0	down	-1.24391	1594.43	1983.33	0.0402863	chr2	165349539	165349598	-	hs|2q24.3	ENST00000543549	2888	NM_004490	GO:0051219|GO:0005792|GO:0005794|GO:0005886|GO:0046627|GO:0050900|GO:0005829|GO:0035556|GO:0007165|GO:0005737|GO:0000139|GO:0007596|GO:0005070|GO:0010008|GO:0005768	NM_004490	NM_004490	THC2473165	Hs.411881	growth factor receptor-bound protein 14	Homo sapiens growth factor receptor-bound protein 14 (GRB14), mRNA [NM_004490]
807	A_24_P281975	GNPTAB	1664	0	down	-1.24391	1408.16	1751.62	0.604179	chr12	102139358	102139417	-	hs|12q23.2	ENST00000299314	79158	NM_024312	GO:0009306|GO:0005794|GO:0016020|GO:0003976|GO:0000139|GO:0046835|GO:0005634|GO:0016021|GO:0046872|GO:0030154|GO:0016772|GO:0008134	NM_024312	NM_024312	THC2705715	Hs.46850	N-acetylglucosamine-1-phosphate transferase, alpha and beta subunits	Homo sapiens N-acetylglucosamine-1-phosphate transferase, alpha and beta subunits (GNPTAB), mRNA [NM_024312]
808	A_23_P90339	SF3A2	132	0	down	-1.24383	3429.32	4265.48	0.728117	chr19	2248456	2248515	+	hs|19p13.3	ENST00000221494	8175	NM_007165	GO:0006397|GO:0008380|GO:0010467|GO:0005634|GO:0071013|GO:0003676|GO:0000389|GO:0046872|GO:0005622|GO:0000398|GO:0030532|GO:0005654|GO:0005681|GO:0008270	NM_007165	NM_007165	THC2468720	Hs.115232	splicing factor 3a, subunit 2, 66kDa	Homo sapiens splicing factor 3a, subunit 2, 66kDa (SF3A2), mRNA [NM_007165]
809	A_23_P131240	UBXN2A	5042	2	down	-1.24375	987.726	1228.48	0.404498	chr2	24222677	24222736	+	hs|2p23.3	ENST00000535786	165324	NM_181713	GO:0005801|GO:0042176|GO:0005783|GO:0033130|GO:0031396|GO:0005829	NM_181713	NM_181713	THC2490195	Hs.591576	UBX domain protein 2A	Homo sapiens UBX domain protein 2A (UBXN2A), mRNA [NM_181713]
810	A_24_P107918	CBFB	2321	1	down	-1.24368	1160.53	1443.32	0.348044	chr16	67070654	67100639	+	hs|16q22.1	ENST00000412916	865	NM_022845	GO:0005515|GO:0006355|GO:0003700|GO:0006366|GO:0003713|GO:0005634|GO:0005575	NM_022845	NM_022845	THC2781073	Hs.460988	core-binding factor, beta subunit	Homo sapiens core-binding factor, beta subunit (CBFB), transcript variant 1, mRNA [NM_022845]
811	A_24_P268993	LEAP2	473	0	down	-1.24333	210.008	261.11	0.145729	chr5	132210265	132210324	+	hs|5q31.1	ENST00000485457	116842	NM_052971	GO:0005576|GO:0042742	NM_052971	NM_052971	THC2475726	Hs.337588	liver expressed antimicrobial peptide 2	Homo sapiens liver expressed antimicrobial peptide 2 (LEAP2), mRNA [NM_052971]
812	A_24_P331711	THEM5	1411	0	down	-1.24319	427.568	531.546	0.607578	chr1	151819305	151819364	-	hs|1q21.3	ENST00000368817	284486	AK095283	GO:0005739|GO:0016787	ENST00000368817		THC2484010	Hs.132648	thioesterase superfamily member 5	thioesterase superfamily member 5 [Source:HGNC Symbol;Acc:26755] [ENST00000368817]
813	A_24_P328872	CCT5	1629	1	down	-1.24315	50.2019	62.4087	0.625052	chr5	10265930	10265989	+	hs|5p15.2	ENST00000280326	22948	NM_012073	GO:0005815|GO:0005832|GO:0005730|GO:0009615|GO:0005524|GO:0005829|GO:0005737|GO:0000166|GO:0006457|GO:0051084|GO:0051082|GO:0005856|GO:0044267	NM_012073	NM_012073	THC2465725	Hs.1600	chaperonin containing TCP1, subunit 5 (epsilon)	Homo sapiens chaperonin containing TCP1, subunit 5 (epsilon) (CCT5), mRNA [NM_012073]
814	A_24_P921584	ALDOA	208	0	down	-1.24306	3355.75	4171.39	0.550172	chr16	30077083	30077142	+	hs|16p11.2	ENST00000395240	226	NM_184041	GO:0008092|GO:0008360|GO:0006941|GO:0006094|GO:0015629|GO:0006096|GO:0046716|GO:0005829|GO:0042802|GO:0006754|GO:0004332|GO:0015631|GO:0051289|GO:0006006|GO:0007015|GO:0031093|GO:0070061|GO:0070062|GO:0006000|GO:0005975|GO:0030168|GO:0005576|GO:0003779|GO:0016829|GO:0030388|GO:0007596|GO:0002576|GO:0031674	NM_184041	NM_184041	THC2465570	Hs.513490	aldolase A, fructose-bisphosphate	Homo sapiens aldolase A, fructose-bisphosphate (ALDOA), transcript variant 2, mRNA [NM_184041]
815	A_24_P227617	CHURC1	2965	2	down	-1.24291	123.63	153.661	0.475625	chr14	65400677	65400736	+	hs|14q23.3	ENST00000552002	91612	NM_145165	GO:0008270|GO:0007275|GO:0045893|GO:0046872	NM_145165	NM_145165	THC2466111	Hs.325531	churchill domain containing 1	Homo sapiens churchill domain containing 1 (CHURC1), transcript variant 1, mRNA [NM_145165]
816	A_23_P149562	ARHGAP29	2113	0	down	-1.24285	13.4901	16.7661	0.0697614	chr1	94639423	94639482	-	hs|1p22.1	ENST00000260526	9411	NM_004815	GO:0051056|GO:0032321|GO:0007264|GO:0007266|GO:0046872|GO:0005100|GO:0005829|GO:0005096	NM_004815	NM_004815	THC2462804	Hs.483238	Rho GTPase activating protein 29	Homo sapiens Rho GTPase activating protein 29 (ARHGAP29), mRNA [NM_004815]
817	A_23_P375517	ZNF681	4090	0	down	-1.24282	6220.38	7730.81	0.638894	chr19	23926530	23926589	-	hs|19p12	ENST00000395385	148213	NM_138286	GO:0005622|GO:0006355|GO:0008270|GO:0005634|GO:0003677|GO:0046872	NM_138286	NM_138286	THC2479669	Hs.399952	zinc finger protein 681	Homo sapiens zinc finger protein 681 (ZNF681), mRNA [NM_138286]
818	A_24_P81841	CDKN1B	1344	2	down	-1.24281	953.737	1185.31	0.0511848	chr12	12874940	12874999	+	hs|12p13.1	ENST00000228872	1027	NM_004064	GO:0005515|GO:0030308|GO:0007605|GO:0016301|GO:0010942|GO:0006977|GO:0071285|GO:0048839|GO:0019903|GO:0008656|GO:0005072|GO:0016310|GO:0007049|GO:0008543|GO:0045930|GO:0000075|GO:0005654|GO:0000278|GO:0045892|GO:0004693|GO:0060770|GO:0008284|GO:0045732|GO:0048102|GO:0008285|GO:0045736|GO:0005634|GO:0000079|GO:0005829|GO:0000084|GO:0005737|GO:0000082|GO:0007050|GO:0000080|GO:0006813|GO:0071236|GO:…	NM_004064	NM_004064	THC2469602	Hs.238990	cyclin-dependent kinase inhibitor 1B (p27, Kip1)	Homo sapiens cyclin-dependent kinase inhibitor 1B (p27, Kip1) (CDKN1B), mRNA [NM_004064]
819	A_24_P404953	RBMXL1	3148	1	down	-1.24264	268.097	333.147	0.16497	chr1	89446039	89446098	-	hs|1p22.2	ENST00000321792	494115	NM_001162536	GO:0008380|GO:0006397|GO:0003727|GO:0000166|GO:0006376|GO:0005681|GO:0005634|GO:0045893	NM_001162536	NM_001162536	THC2493150	Hs.481898	RNA binding motif protein, X-linked-like 1	Homo sapiens RNA binding motif protein, X-linked-like 1 (RBMXL1), transcript variant 1, mRNA [NM_001162536]
820	A_23_P129577	TIGD7	133	0	down	-1.24255	55.7675	69.2941	0.500202	chr16	3349307	3349366	-	hs|16p13.3	ENST00000426381	91151	NM_033208	GO:0006355|GO:0005634|GO:0003677|GO:0000775	NM_033208	NM_033208	THC2474429	Hs.730910	tigger transposable element derived 7	Homo sapiens tigger transposable element derived 7 (TIGD7), mRNA [NM_033208]
821	A_23_P64873	DCN	977	0	down	-1.24249	1659.53	2061.94	0.648495	chr12	91539834	91539893	-	hs|12q21.33	ENST00000552962	1634	NM_001920	GO:0019800|GO:0001822|GO:0005518|GO:0007568|GO:0050840|GO:0005578|GO:0005576|GO:0005589|GO:0001890|GO:0005539|GO:0005615|GO:0009612|GO:0031012|GO:0047485|GO:0007519|GO:0042060|GO:0032496|GO:0009887	NM_001920	NM_001920	THC2522476	Hs.706674	decorin	Homo sapiens decorin (DCN), transcript variant A1, mRNA [NM_001920]
822	A_24_P942945	GPR126	2884	0	down	-1.24249	80.6196	100.169	0.704484	chr6	142766130	142766189	+	hs|6q24.1	ENST00000367609	57211	NM_020455	GO:0007186|GO:0005886|GO:0007218|GO:0004930|GO:0004872|GO:0016021|GO:0004871	NM_020455	NM_020455	THC2478443	Hs.726094	G protein-coupled receptor 126	Homo sapiens G protein-coupled receptor 126 (GPR126), transcript variant a1, mRNA [NM_020455]
823	A_23_P170273	SEC31A	717	0	down	-1.24225	1304.84	1620.94	0.288333	chr4	83740067	83740126	-	hs|4q21.22	ENST00000500777	22872	NM_001077207	GO:0005515|GO:0002474|GO:0012507|GO:0048471|GO:0030127|GO:0005783|GO:0048208|GO:0031410|GO:0015031|GO:0043231|GO:0005829|GO:0006888|GO:0051592|GO:0005737|GO:0016020|GO:0005789|GO:0016192|GO:0044267|GO:0016044|GO:0048306|GO:0043687|GO:0018279|GO:0005768	NM_001077207	NM_001077207	THC2532509	Hs.370024	SEC31 homolog A (S. cerevisiae)	Homo sapiens SEC31 homolog A (S. cerevisiae) (SEC31A), transcript variant 5, mRNA [NM_001077207]
824	A_23_P164733	NUMBL	1559	0	down	-1.24212	47.6898	59.2367	0.578399	chr19	41173381	41173440	-	hs|19q13.2	ENST00000540131	9253	NM_004756	GO:0005515|GO:0021849|GO:0019221|GO:0007275|GO:0007409|GO:0007399|GO:0007405|GO:0005737|GO:0021670|GO:0050769|GO:0050775|GO:0030900|GO:0019538|GO:0034332	NM_004756	NM_004756	THC2463739	Hs.326953	numb homolog (Drosophila)-like	Homo sapiens numb homolog (Drosophila)-like (NUMBL), mRNA [NM_004756]
825	A_32_P140489	GDF6	2231	0	down	-1.2421	103.723	128.834	0.734378	chr8	97154610	97154669	-	hs|8q22.1	ENST00000287020	392255	NM_001001557	GO:0045666|GO:0010862|GO:0005576|GO:0060389|GO:0030509|GO:0045893|GO:0032924|GO:0040007|GO:0008083|GO:0005615|GO:0005125|GO:0042803	NM_001001557	NM_001001557	THC2478555	Hs.492277	growth differentiation factor 6	Homo sapiens growth differentiation factor 6 (GDF6), mRNA [NM_001001557]
826	A_23_P6119	SEC23B	675	0	down	-1.24187	4730.9	5875.17	0.211419	chr20	18526643	18529277	+	hs|20p11.23	ENST00000422877	10483	NM_032985	GO:0048471|GO:0005794|GO:0030127|GO:0005783|GO:0006886|GO:0043231|GO:0006888|GO:0000139|GO:0016020|GO:0033116|GO:0005789|GO:0008270|GO:0016192	NM_032985	NM_032985	THC2787746	Hs.369373	Sec23 homolog B (S. cerevisiae)	Homo sapiens Sec23 homolog B (S. cerevisiae) (SEC23B), transcript variant 2, mRNA [NM_032985]
827	A_23_P113005	EFNA1	790	3	down	-1.24136	387.001	480.408	0.159768	chr1	155106767	155106826	+	hs|1q22	ENST00000469878	1942	NM_004428	GO:0005515|GO:0033628|GO:0005886|GO:0003180|GO:0050730|GO:0003183|GO:0007267|GO:0050731|GO:0010719|GO:0014028|GO:0000187|GO:0030182|GO:0034446|GO:0061002|GO:0046658|GO:0003199|GO:0048013|GO:0005102|GO:0045765|GO:0005576|GO:0000122|GO:0043535|GO:0016477|GO:0046875|GO:0005887|GO:0050770	NM_004428	NM_004428	THC2506968	Hs.516664	ephrin-A1	Homo sapiens ephrin-A1 (EFNA1), transcript variant 1, mRNA [NM_004428]
828	A_23_P306890	POLI	3765	0	down	-1.24133	529.4	657.158	0.246243	chr18	51820933	51820992	+	hs|18q21.2	ENST00000217800	11201	NM_007195	GO:0006260|GO:0005622|GO:0005515|GO:0003684|GO:0006281|GO:0003887|GO:0016779|GO:0005654|GO:0005634|GO:0046872|GO:0016740|GO:0043231	NM_007195	NM_007195	THC2603563	Hs.438533	polymerase (DNA directed) iota	Homo sapiens polymerase (DNA directed) iota (POLI), mRNA [NM_007195]
829	A_23_P113728	MTG1	505	0	down	-1.24129	866.868	1076.04	0.62212	chr10	135211943	135212002	+	hs|10q26.3	ENST00000498334	92170	NM_138384	GO:0005739|GO:0005622|GO:0000166|GO:0005730|GO:0005634|GO:0005525	NM_138384	NM_138384	THC2524936	Hs.501578	mitochondrial GTPase 1 homolog (S. cerevisiae)	Homo sapiens mitochondrial GTPase 1 homolog (S. cerevisiae) (MTG1), nuclear gene encoding mitochondrial protein, mRNA [NM_138384]
830	A_23_P14105	RCBTB2	1739	0	down	-1.24128	196.191	243.528	0.693864	chr13	49063351	49063410	-	hs|13q14.2	ENST00000452987	1102	NM_001268	GO:0005087	NM_001268	NM_001268	THC2603185	Hs.652712	regulator of chromosome condensation (RCC1) and BTB (POZ) domain containing protein 2	Homo sapiens regulator of chromosome condensation (RCC1) and BTB (POZ) domain containing protein 2 (RCBTB2), mRNA [NM_001268]
831	A_23_P65466	RAB2B	2176	0	down	-1.2409	302.159	374.948	0.34014	chr14	21927928	21927987	-	hs|14q11.2	ENST00000304034	84932	NM_032846	GO:0045921|GO:0005794|GO:0005886|GO:0000166|GO:0000139|GO:0007264|GO:0005783|GO:0005789|GO:0016192|GO:0015031|GO:0005525	NM_032846	NM_032846	THC2462467	Hs.22399	RAB2B, member RAS oncogene family	Homo sapiens RAB2B, member RAS oncogene family (RAB2B), transcript variant 1, mRNA [NM_032846]
832	A_23_P308150	FAM123B	4762	0	down	-1.24089	151.62	188.144	0.396683	chrX	63405000	63405059	-	hs|Xq11.2	ENST00000330258	139285	NM_152424	GO:0005737|GO:0005886|GO:0005634|GO:0016055	NM_152424	NM_152424	THC2480650	Hs.314225	family with sequence similarity 123B	Homo sapiens family with sequence similarity 123B (FAM123B), mRNA [NM_152424]
833	A_24_P44916	CDC42EP5	75	0	down	-1.24084	30780.6	38193.9	0.320815	chr19	54976286	54976345	-	hs|19q13.42	ENST00000301200	148170	NM_145057	GO:0005737|GO:0030838|GO:0016020|GO:0005886|GO:0008360|GO:0007254|GO:0031274|GO:0017049|GO:0007266|GO:0005856|GO:0012505	NM_145057	NM_145057	THC2470448	Hs.415791	CDC42 effector protein (Rho GTPase binding) 5	Homo sapiens CDC42 effector protein (Rho GTPase binding) 5 (CDC42EP5), mRNA [NM_145057]
834	A_23_P123853	CCL19	252	0	down	-1.24057	20.5937	25.548	0.117394	chr9	34689606	34689665	-	hs|9p13.3	ENST00000485502	6363	NM_006274	GO:0051897|GO:0014070|GO:0042346|GO:0048020|GO:0071731|GO:0031295|GO:0046330|GO:0032735|GO:0005615|GO:2000147|GO:0045807|GO:0006955|GO:0007154|GO:0006954|GO:0050921|GO:0043552|GO:0034695|GO:0050718|GO:0072610|GO:0045860|GO:0043089|GO:0042102|GO:0060491|GO:0048469|GO:0070374|GO:0043123|GO:0008009|GO:0001771|GO:0051209|GO:0032760|GO:0002408|GO:0006874|GO:0002407|GO:0005576|GO:0007257|GO:0002606|GO:…	NM_006274	NM_006274	THC2781293	Hs.50002	chemokine (C-C motif) ligand 19	Homo sapiens chemokine (C-C motif) ligand 19 (CCL19), mRNA [NM_006274]
835	A_23_P21747	CABP5	603	0	down	-1.24054	58.816	72.9634	0.425174	chr19	48533375	48533434	-	hs|19q13.33	ENST00000293255	56344	NM_019855	GO:0007165|GO:0005737|GO:0015630|GO:0005509|GO:0005575	NM_019855	NM_019855	NP186400	Hs.117694	calcium binding protein 5	Homo sapiens calcium binding protein 5 (CABP5), mRNA [NM_019855]
836	A_23_P84230	OTP	1552	0	down	-1.2405	62.1477	77.0941	0.377917	chr5	76924785	76924844	-	hs|5q14.1	ENST00000306422	23440	NM_032109	GO:0021985|GO:0000976|GO:0021879|GO:0021979|GO:0002052|GO:0007275|GO:0005634|GO:0007399	NM_032109	NM_032109	THC2477504	Hs.202247	orthopedia homeobox	Homo sapiens orthopedia homeobox (OTP), mRNA [NM_032109]
837	A_23_P200199	TXNDC12	799	1	down	-1.2403	3597.18	4461.59	0.246788	chr1	52486657	52489194	-	hs|1p32.3	ENST00000472624	51060	NM_015913	GO:0019153|GO:0005783|GO:0016491|GO:0005788|GO:0045454	NM_015913	NM_015913	THC2577582	Hs.476033	thioredoxin domain containing 12 (endoplasmic reticulum)	Homo sapiens thioredoxin domain containing 12 (endoplasmic reticulum) (TXNDC12), mRNA [NM_015913]
838	A_24_P204269	MLL3	495	0	down	-1.23976	29537.8	36619.7	0.372449	chr7	152132763	152132822	-	hs|7q36.1	ENST00000262189	58508	NM_170606	GO:0005515|GO:0006355|GO:0016571|GO:0008168|GO:0005634|GO:0003677|GO:0042800|GO:0046872|GO:0035556|GO:0035097|GO:0008270|GO:0016740|GO:0016568	NM_170606	NM_170606	NP1153721	Hs.647120	myeloid/lymphoid or mixed-lineage leukemia 3	Homo sapiens myeloid/lymphoid or mixed-lineage leukemia 3 (MLL3), mRNA [NM_170606]
839	A_24_P49142	ZNF490	2524	0	down	-1.23959	55.8359	69.2138	0.366448	chr19	12687724	12687783	-	hs|19p13.2		57474	NM_020714	GO:0005622|GO:0006355|GO:0008270|GO:0005634|GO:0003677|GO:0046872	NM_020714	NM_020714	THC2641648	Hs.655860	zinc finger protein 490	Homo sapiens zinc finger protein 490 (ZNF490), mRNA [NM_020714]
840	A_23_P211957	TGFBR2	2540	0	down	-1.23927	201.731	250	0.583846	chr3	30735163	30735222	+	hs|3p24.1	ENST00000295754	7048	NM_001024847	GO:0005515|GO:0008284|GO:0005886|GO:0046332|GO:0005539|GO:0048701|GO:0046872|GO:0002663|GO:0032147|GO:0007507|GO:0070022|GO:0018105|GO:0004702|GO:0000166|GO:0051138|GO:0042127|GO:0018107|GO:0060021|GO:0005024|GO:0004872|GO:0007179|GO:0043011|GO:0035162|GO:0002651|GO:0050431|GO:0001569|GO:0001568|GO:0042493|GO:0006915|GO:0002053|GO:0005524|GO:0043235|GO:0002666|GO:0034713|GO:0034714|GO:0007420|GO:…	NM_001024847	NM_001024847	THC2467976	Hs.82028	transforming growth factor, beta receptor II (70/80kDa)	Homo sapiens transforming growth factor, beta receptor II (70/80kDa) (TGFBR2), transcript variant 1, mRNA [NM_001024847]
841	A_32_P58062	MRPS30	5226	1	down	-1.23927	15.4809	19.185	0.545861	chr5	44818730	44818789	+	hs|5p12	ENST00000230914	10884	BX538300	GO:0005739|GO:0003735|GO:0006915|GO:0005840|GO:0006412	ENST00000230914		THC2644696	Hs.719273	mitochondrial ribosomal protein S30	mitochondrial ribosomal protein S30 [Source:HGNC Symbol;Acc:8769] [ENST00000230914]
842	A_24_P173294	KLF16	2060	0	down	-1.23891	9168.71	11359.2	0.767469	chr19	1854474	1854533	-	hs|19p13.3	ENST00000541015	83855	NM_031918	GO:0005622|GO:0003700|GO:0006357|GO:0008270|GO:0005634|GO:0007212|GO:0003677|GO:0046872	NM_031918	NM_031918	THC2631959	Hs.136280	Kruppel-like factor 16	Homo sapiens Kruppel-like factor 16 (KLF16), mRNA [NM_031918]
843	A_23_P41292	CTBP1	800	0	down	-1.23889	3477.68	4308.45	0.173147	chr4	1205718	1205777	-	hs|4p16.3	ENST00000514596	1487	NM_001012614	GO:0005515|GO:0034339|GO:0090241|GO:0008285|GO:0003700|GO:0034401|GO:0005634|GO:0035067|GO:0019079|GO:0030154|GO:0005737|GO:0051287|GO:0017053|GO:0044419|GO:0051726|GO:0005667|GO:0048037|GO:0019904|GO:0005730|GO:0000122|GO:0008022|GO:0016616|GO:0031065|GO:0050872|GO:0016491|GO:0006468|GO:0045892|GO:0055114|GO:0008134	NM_001012614	NM_001012614	NP1078166	Hs.208597	C-terminal binding protein 1	Homo sapiens C-terminal binding protein 1 (CTBP1), transcript variant 2, mRNA [NM_001012614]
844	A_23_P153549	GRIN2D	993	0	down	-1.2388	2174.03	2693.19	0.685927	chr19	48947021	48947080	+	hs|19q13.33	ENST00000263269	2906	NM_000836	GO:0005215|GO:0008344|GO:0030054|GO:0005886|GO:0005234|GO:0017146|GO:0035249|GO:0045202|GO:0007268|GO:0022843|GO:0001964|GO:0007165|GO:0004972|GO:0045211|GO:0030288|GO:0042165|GO:0004872|GO:0016021|GO:0016595|GO:0019717|GO:0051930|GO:0006811	NM_000836	NM_000836	THC2479411	Hs.445015	glutamate receptor, ionotropic, N-methyl D-aspartate 2D	Homo sapiens glutamate receptor, ionotropic, N-methyl D-aspartate 2D (GRIN2D), mRNA [NM_000836]
845	A_24_P162172	SPG11	425	0	down	-1.23871	98.7815	122.362	0.319776	chr15	44876356	44876415	-	hs|15q21.1	ENST00000427534	80208	NM_025137	GO:0005515|GO:0008219|GO:0005737|GO:0005886|GO:0005730|GO:0005634|GO:0016021|GO:0005829	NM_025137	NM_025137	THC2471486	Hs.656271	spastic paraplegia 11 (autosomal recessive)	Homo sapiens spastic paraplegia 11 (autosomal recessive) (SPG11), transcript variant 1, mRNA [NM_025137]
846	A_23_P375524	LCE1D	152	0	down	-1.23865	3650.19	4521.31	0.824917	chr1	152770331	152770390	+	hs|1q21.3	ENST00000326233	353134	NM_178352	GO:0044444|GO:0048471|GO:0005737|GO:0071277|GO:0031424|GO:0001533	NM_178352	NM_178352	THC2694544	Hs.490235	late cornified envelope 1D	Homo sapiens late cornified envelope 1D (LCE1D), mRNA [NM_178352]
847	A_32_P50223	PLK5	206	0	down	-1.23863	471.554	584.083	0.113384	chr19	1535394	1535453	+	hs|19p13.3		126520	NM_001243079		NM_001243079	NM_001243079	THC2620891	Hs.195352	polo-like kinase 5	Homo sapiens polo-like kinase 5 (PLK5), mRNA [NM_001243079]
848	A_23_P386942	DIRAS1	2586	1	down	-1.23859	3852.06	4771.14	0.281137	chr19	2714581	2714640	-	hs|19p13.3	ENST00000323469	148252	NM_145173	GO:0007165|GO:0005886|GO:0000166|GO:0007264|GO:0003924|GO:0005525	NM_145173	NM_145173	THC2463248	Hs.172753	DIRAS family, GTP-binding RAS-like 1	Homo sapiens DIRAS family, GTP-binding RAS-like 1 (DIRAS1), mRNA [NM_145173]
849	A_24_P24890		961	1	down	-1.23859	422.034	522.727	0.747332	chr15	58979480	58979539	+	hs|15q21.3
850	A_32_P104075	PAK2	4242	2	down	-1.23857	5016.41	6213.17	0.141226	chr3	196557505	196557564	+	hs|3q29	ENST00000327134	5062	NM_002577	GO:0005515|GO:0050852|GO:0048471|GO:0005886|GO:0061098|GO:0031295|GO:0050731|GO:0005634|GO:0006921|GO:0005829|GO:0042802|GO:0005737|GO:0030296|GO:0046777|GO:0000166|GO:0018105|GO:0007411|GO:0044419|GO:0016032|GO:0019901|GO:0006915|GO:0042981|GO:0005524|GO:0050690|GO:0007165|GO:0004672|GO:0004674|GO:0006468|GO:0006469|GO:0040008	NM_002577	NM_002577	THC2467647	Hs.518530	p21 protein (Cdc42/Rac)-activated kinase 2	Homo sapiens p21 protein (Cdc42/Rac)-activated kinase 2 (PAK2), mRNA [NM_002577]
851	A_24_P14367	PTBP1	1501	0	down	-1.23846	723.522	896.053	0.797682	chr19	811523	811582	+	hs|19p13.3	ENST00000356948	5725	NM_002819	GO:0005515|GO:0006397|GO:0008380|GO:0010467|GO:0048025|GO:0003723|GO:0005730|GO:0005634|GO:0008187|GO:0000166|GO:0000381|GO:0000398|GO:0000380|GO:0005654|GO:0051148|GO:0030530	NM_002819	NM_002819	THC2500520	Hs.172550	polypyrimidine tract binding protein 1	Homo sapiens polypyrimidine tract binding protein 1 (PTBP1), transcript variant 1, mRNA [NM_002819]
852	A_23_P349966	TMEM130	1568	0	down	-1.23838	21.1455	26.1863	0.566938	chr7	98444155	98444214	-	hs|7q22.1	ENST00000339375	222865	NM_152913	GO:0005794|GO:0016020|GO:0000139|GO:0016021	NM_152913	NM_152913	THC2511629	Hs.270753	transmembrane protein 130	Homo sapiens transmembrane protein 130 (TMEM130), transcript variant 2, mRNA [NM_152913]
853	A_32_P61657	ZNF33B	3506	0	down	-1.23826	76.1736	94.3227	0.48856	chr10	43088180	43088239	-	hs|10q11.21	ENST00000395836	7582	NM_006955	GO:0005622|GO:0006355|GO:0003700|GO:0008270|GO:0005634|GO:0003677|GO:0046872	NM_006955	NM_006955	THC2471279	Hs.499453	zinc finger protein 33B	Homo sapiens zinc finger protein 33B (ZNF33B), mRNA [NM_006955]
854	A_24_P20700	FAM13B	2273	0	down	-1.23811	264.759	327.8	0.60951	chr5	137275957	137276016	-	hs|5q31.2	ENST00000420893	51306	NM_016603	GO:0005622|GO:0051056|GO:0007165|GO:0007264|GO:0005829|GO:0005096	NM_016603	NM_016603	THC2525604	Hs.567453	family with sequence similarity 13, member B	Homo sapiens family with sequence similarity 13, member B (FAM13B), transcript variant 1, mRNA [NM_016603]
855	A_23_P427768	LCE2C	165	0	down	-1.23808	110.215	136.455	0.489298	chr1	152648649	152648708	+	hs|1q21.3	ENST00000368783	353140	NM_178429	GO:0031424	NM_178429	NM_178429		Hs.553713	late cornified envelope 2C	Homo sapiens late cornified envelope 2C (LCE2C), mRNA [NM_178429]
856	A_23_P27040	TMEM98	656	0	down	-1.23806	5150.86	6377.07	0.165579	chr17	31268128	31268187	+	hs|17q11.2	ENST00000394642	26022	NM_015544	GO:0016020|GO:0005783|GO:0016021	NM_015544	NM_015544	THC2562572	Hs.3447	transmembrane protein 98	Homo sapiens transmembrane protein 98 (TMEM98), transcript variant 1, mRNA [NM_015544]
857	A_23_P66774	GGT6	1086	0	down	-1.23771	42346.8	52413.3	0.577676	chr17	4461038	4461097	-	hs|17p13.2	ENST00000381550	124975	NM_153338	GO:0019370|GO:0016746|GO:0016020|GO:0003840|GO:0006750|GO:0006749|GO:0016021|GO:0031362	NM_153338	NM_153338	THC2491198	Hs.130749	gamma-glutamyltransferase 6	Homo sapiens gamma-glutamyltransferase 6 (GGT6), transcript variant 2, mRNA [NM_153338]
858	A_23_P3819	ZNF747	2692	1	down	-1.2376	173.714	214.989	0.0519461	chr16	30543509	30543568	-	hs|16p11.2	ENST00000395094	65988	NM_023931	GO:0005622|GO:0006355|GO:0003676	NM_023931	NM_023931	THC2471158	Hs.592032	zinc finger protein 747	Homo sapiens zinc finger protein 747 (ZNF747), mRNA [NM_023931]
859	A_23_P51986	MTMR11	1291	0	down	-1.23758	656.311	812.239	0.465986	chr1	149900557	149900616	-	hs|1q21.2	ENST00000439741	10903	NM_181873	GO:0016791	NM_181873	NM_181873	THC2471648	Hs.425144	myotubularin related protein 11	Homo sapiens myotubularin related protein 11 (MTMR11), transcript variant 2, mRNA [NM_181873]
860	A_23_P122615	PNISR	2489	0	down	-1.23751	532.497	658.97	0.532031	chr6	99848561	99848620	-	hs|6q16.2	ENST00000438806	25957	NM_032870	GO:0016607|GO:0005634	NM_032870	NM_032870	THC2588195	Hs.520287	PNN-interacting serine/arginine-rich protein	Homo sapiens PNN-interacting serine/arginine-rich protein (PNISR), transcript variant 1, mRNA [NM_032870]
861	A_24_P280803	RPS21	759	0	down	-1.2375	34692	42931.5	0.517637	chr20	60963498	60963557	+	hs|20q13.33	ENST00000492356	6227	BC018140	GO:0010467|GO:0000461|GO:0015935|GO:0019058|GO:0006412|GO:0030154|GO:0006414|GO:0005829|GO:0005622|GO:0003674|GO:0005737|GO:0016032|GO:0042274|GO:0003735|GO:0016070|GO:0016071|GO:0019083|GO:0005575|GO:0006415|GO:0047485|GO:0022627|GO:0031018|GO:0005840|GO:0000447|GO:0044267	ENST00000492356		THC2478337	Hs.190968	ribosomal protein S21	ribosomal protein S21 [Source:HGNC Symbol;Acc:10409] [ENST00000492356]
862	A_23_P423482	FAM81A	2174	1	down	-1.23742	120.573	149.2	0.636718	chr15	59814801	59814860	+	hs|15q22.2	ENST00000288228	145773	NM_152450		NM_152450	NM_152450	THC2473496	Hs.531168	family with sequence similarity 81, member A	Homo sapiens family with sequence similarity 81, member A (FAM81A), mRNA [NM_152450]
863	A_32_P942508	FAM27L	203	0	down	-1.23715	69.3769	85.8296	0.607628	chr17	21826139	21826198	+	hs|17p11.2	ENST00000426869	284123	NR_028336		NR_028336	NR_028336	THC2487218	Hs.348578	family with sequence similarity 27-like	Homo sapiens family with sequence similarity 27-like (FAM27L), non-coding RNA [NR_028336]
864	A_24_P391568	ARNT	2411	1	down	-1.23709	1133.49	1402.24	0.525633	chr1	150783044	150783103	-	hs|1q21.3	ENST00000368975	405	NM_001668	GO:0005515|GO:0030949|GO:0003700|GO:0003705|GO:0005634|GO:0030154|GO:0005737|GO:0046886|GO:0045944|GO:0033235|GO:0042789|GO:0004871|GO:0045821|GO:0005667|GO:0001666|GO:0006355|GO:0046982|GO:0003713|GO:0001892|GO:0043619|GO:0010575|GO:0006351|GO:0043565|GO:0001938|GO:0045648|GO:0017162|GO:0045893|GO:0008134	NM_001668	NM_001668	NP868225	Hs.632446	aryl hydrocarbon receptor nuclear translocator	Homo sapiens aryl hydrocarbon receptor nuclear translocator (ARNT), transcript variant 1, mRNA [NM_001668]
865	A_23_P325924	FAM59B	1387	0	down	-1.23702	1218.89	1507.79	0.576216	chr2	26412310	26412369	+	hs|2p23.3	ENST00000401533	150946	NM_001191033		NM_001191033	NM_001191033	THC2497461	Hs.187912	family with sequence similarity 59, member B	Homo sapiens family with sequence similarity 59, member B (FAM59B), transcript variant 2, mRNA [NM_001191033]
866	A_24_P229164	HIP1R	1207	0	down	-1.23693	442.892	547.826	0.615213	chr12	123346550	123346609	+	hs|12q24.31	ENST00000536617	9026	NM_003959	GO:0005515|GO:0030665|GO:0048471|GO:0005905|GO:0005737|GO:0016020|GO:0030136|GO:0003779|GO:0031410|GO:0035091|GO:0005856|GO:0006898	NM_003959	NM_003959	THC2748580	Hs.524815	huntingtin interacting protein 1 related	Homo sapiens huntingtin interacting protein 1 related (HIP1R), mRNA [NM_003959]
867	A_23_P13057	PRDM11	444	0	down	-1.23691	115.023	142.273	0.660448	chr11	45246582	45246641	+	hs|11p11.2	ENST00000263765	56981	NM_020229		NM_020229	NM_020229	NP228009	Hs.178715	PR domain containing 11	Homo sapiens PR domain containing 11 (PRDM11), mRNA [NM_020229]
868	A_23_P116829	UBE2N	1725	2	down	-1.23678	593.847	734.46	0.10505	chr12	93802633	93802692	-	hs|12q22	ENST00000318066	7334	NM_003348	GO:0005515|GO:0050852|GO:0043130|GO:0006511|GO:0004842|GO:0034142|GO:0016567|GO:0016874|GO:0033182|GO:0070423|GO:0000151|GO:0005634|GO:0045739|GO:0035370|GO:0002218|GO:0006301|GO:0005829|GO:0070534|GO:0005737|GO:0051092|GO:0000166|GO:0000724|GO:0002755|GO:0006508|GO:0051443|GO:0043123|GO:0000729|GO:0034130|GO:0031372|GO:0016881|GO:0016574|GO:0034134|GO:0031058|GO:0002224|GO:0005524|GO:0008063|GO:…	NM_003348	NM_003348	THC2512659	Hs.524630	ubiquitin-conjugating enzyme E2N	Homo sapiens ubiquitin-conjugating enzyme E2N (UBE2N), mRNA [NM_003348]
869	A_24_P10137	C13orf15	397	0	down	-1.23667	22314.9	27596.1	0.730266	chr13	42042937	42044635	+	hs|13q14.11	ENST00000379359	28984	NM_014059	GO:0007049|GO:0005737|GO:0005815|GO:0005730|GO:0005634|GO:0000079|GO:0005856	NM_014059	NM_014059	NP209724	Hs.507866	chromosome 13 open reading frame 15	Homo sapiens chromosome 13 open reading frame 15 (C13orf15), mRNA [NM_014059]
870	A_23_P99138	MRPL51	119	0	down	-1.23658	75992	93970.5	0.612909	chr12	6601536	6601595	-	hs|12p13.31	ENST00000229238	51258	NM_016497	GO:0005739|GO:0005515|GO:0003735|GO:0005761|GO:0005840|GO:0006412|GO:0005762	NM_016497	NM_016497	THC2558350	Hs.55847	mitochondrial ribosomal protein L51	Homo sapiens mitochondrial ribosomal protein L51 (MRPL51), nuclear gene encoding mitochondrial protein, mRNA [NM_016497]
871	A_24_P32215		187	0	down	-1.23647	29.4031	36.356	0.637046	chr10	62444634	62444693	+	hs|10q21.2
872	A_23_P25790	CDH24	832	0	down	-1.23643	2520.77	3116.75	0.701074	chr14	23517432	23517491	-	hs|14q11.2	ENST00000267383	64403	NM_022478	GO:0016337|GO:0070097|GO:0008013|GO:0005886|GO:0045294|GO:0005911|GO:0034329|GO:0005509|GO:0016021|GO:0007156|GO:0045216|GO:0034332	NM_022478	NM_022478	NP1209821	Hs.155912	cadherin 24, type 2	Homo sapiens cadherin 24, type 2 (CDH24), transcript variant 1, mRNA [NM_022478]
873	A_23_P130266	LLGL1	966	0	down	-1.23628	75.5366	93.3847	0.491214	chr17	18145216	18145275	+	hs|17p11.2	ENST00000479155	3996	NM_004140	GO:0005515|GO:0005737|GO:0006461|GO:0019901|GO:0030866|GO:0005198|GO:0043209|GO:0035090|GO:0030864|GO:0006887|GO:0005856	NM_004140	NM_004140	THC2764927	Hs.513983	lethal giant larvae homolog 1 (Drosophila)	Homo sapiens lethal giant larvae homolog 1 (Drosophila) (LLGL1), mRNA [NM_004140]
874	A_23_P371266	DNM3	4876	3	down	-1.2362	2378.58	2940.39	0.602786	chr1	172381687	172381746	+	hs|1q24.3	ENST00000359070	26052	NM_015569	GO:0005515|GO:0048471|GO:0005874|GO:0003924|GO:0014069|GO:0005525|GO:0007416|GO:0006897|GO:0006184|GO:0005737|GO:0000166|GO:0016787|GO:0043197|GO:0046847|GO:0005856	NM_015569	NM_015569	THC2556629	Hs.654775	dynamin 3	Homo sapiens dynamin 3 (DNM3), transcript variant 1, mRNA [NM_015569]
875	A_24_P100613	LAMA1	335	0	down	-1.23619	352.542	435.808	0.303946	chr18	6956742	6958512	-	hs|18p11.31	ENST00000344342	284217	NM_005559	GO:0030334|GO:0005102|GO:0005578|GO:0005606|GO:0005576|GO:0005608|GO:0005615|GO:0030155|GO:0005604|GO:0045995|GO:0007411|GO:0007166|GO:0005201	NM_005559	NM_005559	THC2617749	Hs.270364	laminin, alpha 1	Homo sapiens laminin, alpha 1 (LAMA1), mRNA [NM_005559]
876	A_24_P84822	GUSBP1	118	0	down	-1.23618	1994.6	2465.69	0.636363	chr5	21491451	21491510	+	hs|5p14.3	ENST00000380721	728411	NR_027028		NR_027028	NR_027028	NP1145845	Hs.654588	glucuronidase, beta pseudogene 1	Homo sapiens glucuronidase, beta pseudogene 1 (GUSBP1), transcript variant 3, non-coding RNA [NR_027028]
877	A_23_P117411	FOXG1	1524	0	down	-1.23585	1846.3	2281.75	0.0575131	chr14	29237911	29237970	+	hs|14q12	ENST00000382535	2290	NM_005249	GO:0005515|GO:0003705|GO:0005634|GO:0009953|GO:0009792|GO:0051090|GO:0003690|GO:0048667|GO:0016199|GO:0045944|GO:0009888|GO:0022008|GO:0005667|GO:0006355|GO:0042472|GO:0008301|GO:0021954|GO:0002052|GO:0007275|GO:0035058|GO:0045787|GO:0003677|GO:0043565|GO:0007346|GO:0045665|GO:0007420|GO:0030900|GO:0045892|GO:0030902|GO:0043584|GO:0008134	NM_005249	NM_005249	THC2490894	Hs.695962	forkhead box G1	Homo sapiens forkhead box G1 (FOXG1), mRNA [NM_005249]
878	A_24_P475349	RAB6B	4545	0	down	-1.23563	204.712	252.947	0.383196	chr3	133543439	133543498	-	hs|3q22.1	ENST00000543906	51560	NM_016577	GO:0006184|GO:0005794|GO:0016020|GO:0000166|GO:0000139|GO:0007264|GO:0006890|GO:0003924|GO:0016023|GO:0016192|GO:0015031|GO:0005525	NM_016577	NM_016577	THC2548645	Hs.707804	RAB6B, member RAS oncogene family	Homo sapiens RAB6B, member RAS oncogene family (RAB6B), mRNA [NM_016577]
879	A_24_P322741	IL10RB	877	0	down	-1.23559	210.548	260.151	0.621929	chr21	34668516	34668575	+	hs|21q22.11	ENST00000451065	3588	NM_000628	GO:0005515|GO:0007165|GO:0006955|GO:0004920|GO:0006954|GO:0005886|GO:0032002|GO:0004872|GO:0016021	NM_000628	NM_000628	THC2490127	Hs.654593	interleukin 10 receptor, beta	Homo sapiens interleukin 10 receptor, beta (IL10RB), mRNA [NM_000628]
880	A_23_P348911	LOC100129726	872	1	down	-1.23556	76.968	95.0986	0.552208	chr2	43455024	43455083	+	hs|2p21		100129726	NR_027251		NR_027251	NR_027251	THC2481238	Hs.194480	uncharacterized LOC100129726	Homo sapiens uncharacterized LOC100129726 (LOC100129726), non-coding RNA [NR_027251]
881	A_23_P157970	INVS	326	0	down	-1.23548	1167.86	1442.87	0.49026	chr9	103062898	103062957	+	hs|9q31.1	ENST00000262456	27130	NM_014425	GO:0005515|GO:0005516|GO:0001822|GO:0005874|GO:0005819|GO:0005634|GO:0009791|GO:0005929|GO:0005737|GO:0016020|GO:0031016|GO:0060971|GO:0005856|GO:0016055|GO:0090090	NM_014425	NM_014425	THC2614462	Hs.558477	inversin	Homo sapiens inversin (INVS), transcript variant 1, mRNA [NM_014425]
882	A_32_P194115	SUN2	2878	1	down	-1.23539	205.847	254.302	0.665979	chr22	39131960	39132019	-	hs|22q13.1	ENST00000411587	25777	NM_015374	GO:0005515|GO:0008017|GO:0031965|GO:0000794|GO:0030335|GO:0007097|GO:0090292|GO:0005637|GO:0034993|GO:0005634|GO:0090286|GO:0005635|GO:0051642|GO:0016020|GO:0031022|GO:0006998|GO:0016021|GO:0007052|GO:0000784|GO:0005521|GO:0010008|GO:0005768	NM_015374	NM_015374	THC2598800	Hs.517622	Sad1 and UNC84 domain containing 2	Homo sapiens Sad1 and UNC84 domain containing 2 (SUN2), transcript variant 2, mRNA [NM_015374]
883	A_24_P261750	KERA	847	1	down	-1.23518	109.903	135.75	0.754782	chr12	91445144	91445203	-	hs|12q21.33	ENST00000266719	11081	NM_007035	GO:0003674|GO:0005578|GO:0005576|GO:0007601|GO:0050896	NM_007035	NM_007035	THC2473981	Hs.125750	keratocan	Homo sapiens keratocan (KERA), mRNA [NM_007035]
884	A_23_P202458	ZNF22	1283	1	down	-1.23499	3847.82	4752.01	0.256973	chr10	45500488	45500547	+	hs|10q11.21	ENST00000298299	7570	NM_006963	GO:0005622|GO:0006355|GO:0005886|GO:0042476|GO:0005730|GO:0008270|GO:0005634|GO:0003677|GO:0046872	NM_006963	NM_006963	THC2713980	Hs.462693	zinc finger protein 22 (KOX 15)	Homo sapiens zinc finger protein 22 (KOX 15) (ZNF22), mRNA [NM_006963]
885	A_23_P117679	SLC30A4	5552	1	down	-1.23498	124.043	153.19	0.623693	chr15	45779756	45779815	-	hs|15q21.1	ENST00000261867	7782	NM_013309	GO:0071577|GO:0061088|GO:0005770|GO:0033189|GO:0008324|GO:0009636|GO:0055085|GO:0010043|GO:0044444|GO:0005385|GO:0007595|GO:0016020|GO:0055069|GO:0016023|GO:0016021|GO:0010008	NM_013309	NM_013309	THC2477479	Hs.162989	solute carrier family 30 (zinc transporter), member 4	Homo sapiens solute carrier family 30 (zinc transporter), member 4 (SLC30A4), mRNA [NM_013309]
886	A_23_P34597	CDA	337	0	down	-1.23498	27.3503	33.7771	0.631313	chr1	20945069	20945128	+	hs|1p36.12	ENST00000461985	978	NM_001785	GO:0030308|GO:0009972|GO:0045980|GO:0019858|GO:0055086|GO:0046898|GO:0005576|GO:0043097|GO:0008655|GO:0046872|GO:0042803|GO:0005829|GO:0016787|GO:0051289|GO:0001882|GO:0004126|GO:0008270|GO:0006206|GO:0007166|GO:0071217	NM_001785	NM_001785	NP1079190	Hs.466910	cytidine deaminase	Homo sapiens cytidine deaminase (CDA), mRNA [NM_001785]
887	A_23_P70213	APC	2113	0	down	-1.23483	35.6796	44.0582	0.580857	chr5	112180822	112180881	+	hs|5q22.2	ENST00000508376	324	NM_000038	GO:0005515|GO:0008017|GO:0009798|GO:0030054|GO:0060041|GO:0051171|GO:0008013|GO:0030877|GO:0045202|GO:0048538|GO:0035371|GO:0031122|GO:0007409|GO:0031175|GO:0034747|GO:0051010|GO:0034742|GO:0043025|GO:0031274|GO:0051781|GO:0005856|GO:0001942|GO:0005813|GO:0033077|GO:0045296|GO:0030335|GO:0045295|GO:0019901|GO:0000281|GO:0030027|GO:0045785|GO:0000776|GO:0043588|GO:0005923|GO:0007094|GO:0005881|GO:…	NM_000038	NM_000038	THC2468407	Hs.158932	adenomatous polyposis coli	Homo sapiens adenomatous polyposis coli (APC), transcript variant 3, mRNA [NM_000038]
888	A_24_P270890	SPOP	1492	0	down	-1.23478	1340.18	1654.82	0.0184149	chr17	47677000	47677059	-	hs|17q21.33	ENST00000393331	8405	NM_001007226	GO:0006397|GO:0005515|GO:0005634	NM_001007226	NM_001007226	THC2497810	Hs.730639	speckle-type POZ protein	Homo sapiens speckle-type POZ protein (SPOP), transcript variant 1, mRNA [NM_001007226]
889	A_24_P199500	RNF2	2307	1	down	-1.23477	587.889	725.907	0.139894	chr1	185071124	185071183	+	hs|1q25.3	ENST00000367510	6045	NM_007212	GO:0035102|GO:0031519|GO:0005515|GO:0035518|GO:0004842|GO:0006355|GO:0016574|GO:0005694|GO:0016874|GO:0005730|GO:0000151|GO:0005634|GO:0000122|GO:0001739|GO:0046872|GO:0001702|GO:0016604|GO:0009948|GO:0071339|GO:0003682|GO:0008270|GO:0071535|GO:0000278	NM_007212	NM_007212	THC2462216	Hs.591490	ring finger protein 2	Homo sapiens ring finger protein 2 (RNF2), mRNA [NM_007212]
890	A_23_P52207	BAMBI	538	0	down	-1.23447	1504.96	1857.82	0.318387	chr10	28971551	28971610	+	hs|10p12.1	ENST00000542444	25805	NM_012342	GO:0008284|GO:0005886|GO:0008360|GO:0090263|GO:0010718|GO:0035413|GO:0005114|GO:0032092|GO:0005109|GO:0005737|GO:0016477|GO:0016021|GO:0045893|GO:0030512	NM_012342	NM_012342	THC2466314	Hs.533336	BMP and activin membrane-bound inhibitor homolog (Xenopus laevis)	Homo sapiens BMP and activin membrane-bound inhibitor homolog (Xenopus laevis) (BAMBI), mRNA [NM_012342]
891	A_23_P208238	ZNF137P	1754	0	down	-1.23431	71.4349	88.173	0.359341	chr19	53100573	53100632	+	hs|19q13.41		7696	NR_023311		NR_023311	NR_023311	THC2480688		zinc finger protein 137, pseudogene	Homo sapiens zinc finger protein 137, pseudogene (ZNF137P), non-coding RNA [NR_023311]
892	A_24_P416177	ADCY7	2627	0	down	-1.23411	41.0855	50.7039	0.166865	chr16	50351847	50351906	+	hs|16q12.1	ENST00000254235	113	NM_001114	GO:0048011|GO:0005886|GO:0030819|GO:0003924|GO:0007268|GO:0007202|GO:0055085|GO:0005524|GO:0007193|GO:0046872|GO:0035556|GO:0006184|GO:0071361|GO:0004016|GO:0006112|GO:0000166|GO:0071377|GO:0006171|GO:0016021|GO:0006833|GO:0007189|GO:0034199	NM_001114	NM_001114	THC2517838	Hs.513578	adenylate cyclase 7	Homo sapiens adenylate cyclase 7 (ADCY7), mRNA [NM_001114]
893	A_23_P7056	SDAD1	844	0	down	-1.2341	114.87	141.761	0.207677	chr4	76871384	76871443	-	hs|4q21.1	ENST00000356260	55153	NM_018115	GO:0003674|GO:0005488|GO:0005730|GO:0042273|GO:0005634|GO:0015031	NM_018115	NM_018115	THC2462518	Hs.632604	SDA1 domain containing 1	Homo sapiens SDA1 domain containing 1 (SDAD1), mRNA [NM_018115]
894	A_23_P14124	RASL11A	196	0	down	-1.23394	34.374	42.4153	0.329323	chr13	27847667	27847726	+	hs|13q12.2	ENST00000241463	387496	NM_206827	GO:0007165|GO:0006355|GO:0016020|GO:0000166|GO:0045943|GO:0007264|GO:0005730|GO:0003924|GO:0005634|GO:0005525	NM_206827	NM_206827	THC2478006	Hs.192131	RAS-like, family 11, member A	Homo sapiens RAS-like, family 11, member A (RASL11A), mRNA [NM_206827]
895	A_23_P170761	PDLIM5	4159	0	down	-1.23367	353.251	435.794	0.541032	chr4	95585175	95585234	+	hs|4q22.3	ENST00000542407	10611	NM_006457	GO:0051963|GO:0030018|GO:0030054|GO:0005886|GO:0042805|GO:0045202|GO:0005624|GO:0014069|GO:0003779|GO:0015629|GO:0046872|GO:0005829|GO:0005737|GO:0047485|GO:0045211|GO:0005080|GO:0008270|GO:0061001|GO:0019717	NM_006457	NM_006457	NP1154682	Hs.480311	PDZ and LIM domain 5	Homo sapiens PDZ and LIM domain 5 (PDLIM5), transcript variant 1, mRNA [NM_006457]
896	A_23_P102508	SLC5A6	849	0	down	-1.23356	2954.89	3645.04	0.439627	chr2	27423052	27423111	-	hs|2p23.3	ENST00000488743	8884	NM_021095	GO:0015887|GO:0012506|GO:0005215|GO:0015939|GO:0005886|GO:0006768|GO:0005624|GO:0006767|GO:0031526|GO:0055085|GO:0005887|GO:0006766|GO:0008523|GO:0006810|GO:0015878|GO:0006814|GO:0006811|GO:0015293	NM_021095	NM_021095	THC2507513	Hs.435735	solute carrier family 5 (sodium-dependent vitamin transporter), member 6	Homo sapiens solute carrier family 5 (sodium-dependent vitamin transporter), member 6 (SLC5A6), transcript variant 1, mRNA [NM_021095]
897	A_23_P214354	EXOC2	2928	0	down	-1.23354	965.212	1190.63	0.106467	chr6	485972	486031	-	hs|6p25.3	ENST00000230449	55770	NM_018303	GO:0005515|GO:0000145|GO:0005886|GO:0015031|GO:0006887|GO:0017160	NM_018303	NM_018303	THC2461519	Hs.484412	exocyst complex component 2	Homo sapiens exocyst complex component 2 (EXOC2), mRNA [NM_018303]
898	A_32_P351037	DNAH7	330	0	down	-1.2332	16.0924	19.8451	0.544167	chr2	196863857	196863916	-	hs|2q32.3	ENST00000410072	56171	AK094515	GO:0005929|GO:0005737|GO:0001539|GO:0000166|GO:0005874|GO:0005858|GO:0035085|GO:0005856|GO:0003777|GO:0005524|GO:0007018	ENST00000410072		THC2489874	Hs.97403	dynein, axonemal, heavy chain 7	dynein, axonemal, heavy chain 7 [Source:HGNC Symbol;Acc:18661] [ENST00000410072]
899	A_23_P306655	AMIGO3	3801	1	down	-1.23313	456.35	562.741	0.493451	chr3	49754544	49754603	-	hs|3p21.31	ENST00000480687	386724	NM_198722	GO:0016020|GO:0016021|GO:0007155|GO:0007157	NM_198722	NM_198722	THC2614466	Hs.567903	adhesion molecule with Ig-like domain 3	Homo sapiens adhesion molecule with Ig-like domain 3 (AMIGO3), mRNA [NM_198722]
900	A_32_P159400	UBR5	958	0	down	-1.23302	2064.71	2545.82	0.0737798	chr8	103271295	103271354	-	hs|8q22.3	ENST00000517465	51366	NM_015902	GO:0000209|GO:0005515|GO:0050847|GO:0043130|GO:0006511|GO:0004842|GO:0033160|GO:0016567|GO:0016881|GO:0008283|GO:0016874|GO:0003723|GO:0090263|GO:0034450|GO:0005625|GO:0005634|GO:0035413|GO:0046872|GO:0006974|GO:0005622|GO:0042787|GO:0008270|GO:0006464	NM_015902	NM_015902	THC2468120	Hs.492445	ubiquitin protein ligase E3 component n-recognin 5	Homo sapiens ubiquitin protein ligase E3 component n-recognin 5 (UBR5), mRNA [NM_015902]
901	A_24_P933794	LOC646513	496	0	down	-1.23249	34.6897	42.7549	0.509334	chr22	30831574	30831633	+	hs|22q12.2		646513	AY358802		AY358802		NP862031	Hs.565803	VLGN1945	Homo sapiens clone DNA96880 VLGN1945 (UNQ1945) mRNA, complete cds. [AY358802]
902	A_23_P111593	CYTH3	3168	1	down	-1.23242	3084.91	3801.9	0.705851	chr7	6204092	6204151	-	hs|7p22.1	ENST00000350796	9265	NM_004227	GO:0005622|GO:0005545|GO:0005086|GO:0005737|GO:0005886|GO:0005220|GO:0048016|GO:0032012|GO:0005624|GO:0016192|GO:0030155	NM_004227	NM_004227	THC2466984	Hs.487479	cytohesin 3	Homo sapiens cytohesin 3 (CYTH3), mRNA [NM_004227]
903	A_23_P89249	ERBB2	618	0	down	-1.23229	5754.27	7090.91	0.316095	chr17	37884829	37884888	+	hs|17q12	ENST00000406381	2064	NM_001005862	GO:0005515|GO:0033088|GO:0030307|GO:0046579|GO:0030879|GO:0042802|GO:0005006|GO:0007507|GO:0046777|GO:0001948|GO:0009925|GO:0007173|GO:0000166|GO:0007411|GO:0045211|GO:0046983|GO:0043125|GO:0031625|GO:0046982|GO:0019903|GO:0014068|GO:0014065|GO:0045785|GO:0043235|GO:0001889|GO:0008045|GO:0007519|GO:0007422|GO:0042060|GO:0032570|GO:0010001|GO:0045121|GO:0043586|GO:0010008|GO:0004888|GO:0005886|GO:…	NM_001005862	NM_001005862	THC2468383	Hs.446352	v-erb-b2 erythroblastic leukemia viral oncogene homolog 2, neuro/glioblastoma derived oncogene homolog (avian)	Homo sapiens v-erb-b2 erythroblastic leukemia viral oncogene homolog 2, neuro/glioblastoma derived oncogene homolog (avian) (ERBB2), transcript variant 2, mRNA [NM_001005862]
904	A_23_P253158	EP400	2787	0	down	-1.23177	810.073	997.822	0.445705	chr12	132564396	132564455	+	hs|12q24.33	ENST00000333577	57634	NM_015409	GO:0006355|GO:0016787|GO:0016607|GO:0000166|GO:0043967|GO:0043968|GO:0035267|GO:0004386|GO:0005634|GO:0005524|GO:0003677|GO:0016568	NM_015409	NM_015409	THC2493545	Hs.595201	E1A binding protein p400	Homo sapiens E1A binding protein p400 (EP400), mRNA [NM_015409]
905	A_23_P161481	KIAA1274	1716	0	down	-1.23169	1307.45	1610.38	0.38318	chr10	72327843	72327902	+	hs|10q22.1	ENST00000263563	27143	NM_014431		NM_014431	NM_014431	THC2606214	Hs.202351	KIAA1274	Homo sapiens KIAA1274 (KIAA1274), mRNA [NM_014431]
906	A_23_P91293	VAPB	6863	5	down	-1.2316	1957.63	2411.01	0.369854	chr20	57020214	57020273	+	hs|20q13.32	ENST00000476395	9217	NM_004738	GO:0005515|GO:0006665|GO:0008219|GO:0005794|GO:0046982|GO:0005783|GO:0048487|GO:0042803|GO:0030968|GO:0016020|GO:0005198|GO:0044419|GO:0019048|GO:0005789|GO:0016021|GO:0019899|GO:0045070	NM_004738	NM_004738	THC2485595	Hs.182625	VAMP (vesicle-associated membrane protein)-associated protein B and C	Homo sapiens VAMP (vesicle-associated membrane protein)-associated protein B and C (VAPB), transcript variant 1, mRNA [NM_004738]
907	A_24_P104512	EVPL	257	0	down	-1.23126	314.731	387.515	0.474922	chr17	74003008	74003067	-	hs|17q25.1	ENST00000301607	2125	NM_001988	GO:0030057|GO:0005737|GO:0030054|GO:0018149|GO:0008544|GO:0030216|GO:0005198|GO:0031424|GO:0030674|GO:0001533	NM_001988	NM_001988	THC2471184	Hs.500635	envoplakin	Homo sapiens envoplakin (EVPL), mRNA [NM_001988]
908	A_23_P201059	UBQLN4	1758	0	down	-1.23123	265.021	326.302	0.302691	chr1	156006181	156006240	-	hs|1q22	ENST00000368307	56893	NM_020131	GO:0005515|GO:0008150|GO:0005737|GO:0005783|GO:0005789|GO:0005634|GO:0005829	NM_020131	NM_020131	THC2468581	Hs.283739	ubiquilin 4	Homo sapiens ubiquilin 4 (UBQLN4), mRNA [NM_020131]
909	A_23_P110957	FOXF2	738	0	down	-1.23091	1869.54	2301.24	0.31772	chr6	1395386	1395445	+	hs|6p25.3	ENST00000259806	2295	NM_001452	GO:0005667|GO:0007389|GO:0003700|GO:0008301|GO:0003705|GO:0005634|GO:0048566|GO:0001837|GO:0009790|GO:0003677|GO:0042249|GO:0043565|GO:0051090|GO:0003690|GO:0030198|GO:0045944|GO:0009888|GO:0060021|GO:0048806|GO:0045893|GO:0045892|GO:0008134	NM_001452	NM_001452	THC2475822	Hs.484423	forkhead box F2	Homo sapiens forkhead box F2 (FOXF2), mRNA [NM_001452]
910	A_23_P162589	VDR	3207	1	down	-1.2309	466.433	574.134	0.309698	chr12	48235502	48235561	-	hs|12q13.11	ENST00000229022	7421	NM_001017535	GO:0060558|GO:0010839|GO:0005515|GO:0034339|GO:0010467|GO:0008624|GO:0003700|GO:0008285|GO:0051929|GO:0003707|GO:0005634|GO:0046872|GO:0005829|GO:0046965|GO:0046697|GO:0010980|GO:0045618|GO:0045944|GO:0009887|GO:0005499|GO:0004872|GO:0006816|GO:0032355|GO:0008434|GO:0005792|GO:0060745|GO:0060058|GO:0007568|GO:0006874|GO:0030315|GO:0007275|GO:0000122|GO:0003677|GO:0043565|GO:0010628|GO:0051592|GO:…	NM_001017535	NM_001017535	THC2556806	Hs.524368	vitamin D (1,25- dihydroxyvitamin D3) receptor	Homo sapiens vitamin D (1,25- dihydroxyvitamin D3) receptor (VDR), transcript variant 2, mRNA [NM_001017535]
911	A_23_P15621	PRAC	79	1	down	-1.23058	906.518	1115.55	0.739615	chr17	46799147	46799206	-	hs|17q21.32	ENST00000290294	84366	NM_032391	GO:0005634	NM_032391	NM_032391	THC2476573	Hs.116467	prostate cancer susceptibility candidate	Homo sapiens prostate cancer susceptibility candidate (PRAC), mRNA [NM_032391]
912	A_24_P171182	ACBD3	1931	0	down	-1.23057	683.913	841.602	0.224574	chr1	226333273	226333332	-	hs|1q42.12	ENST00000366812	64746	NM_022735	GO:0005739|GO:0006694|GO:0005794|GO:0016020|GO:0000139|GO:0005488|GO:0006810|GO:0016021|GO:0000062	NM_022735	NM_022735	THC2610270	Hs.520207	acyl-CoA binding domain containing 3	Homo sapiens acyl-CoA binding domain containing 3 (ACBD3), mRNA [NM_022735]
913	A_23_P109017	SRSF6	2539	0	down	-1.23039	1022.79	1258.43	0.390266	chr20	42089618	42089677	+	hs|20q13.11	ENST00000483871	6431	NM_006275	GO:0008380|GO:0006369|GO:0010467|GO:0048025|GO:0006366|GO:0003723|GO:0006376|GO:0005730|GO:0031124|GO:0005634|GO:0006406|GO:0000166|GO:0000398|GO:0005654	NM_006275	NM_006275	THC2529339	Hs.6891	serine/arginine-rich splicing factor 6	Homo sapiens serine/arginine-rich splicing factor 6 (SRSF6), transcript variant 1, mRNA [NM_006275]
914	A_23_P201854	GJB3	794	0	down	-1.23038	44.635	54.9182	0.468423	chr1	35252229	35252288	+	hs|1p34.3		2707	AF052692	GO:0005243|GO:0030054|GO:0007154|GO:0005886|GO:0007605|GO:0005921|GO:0043588|GO:0005922|GO:0016021|GO:0001890|GO:0001701	AF052692		THC2486843		gap junction protein, beta 3, 31kDa	Homo sapiens connexin 31 (GJB3) mRNA, complete cds. [AF052692]
915	A_23_P74178	HCRTR1	340	0	down	-1.23031	55.7478	68.5868	0.409442	chr1	32092654	32092713	+	hs|1p35.2	ENST00000373706	3061	NM_001525	GO:0016499|GO:0007631|GO:0005886|GO:0007218|GO:0005887|GO:0004930|GO:0007268|GO:0004872|GO:0004871|GO:0017046	NM_001525	NM_001525	THC2480804	Hs.388226	hypocretin (orexin) receptor 1	Homo sapiens hypocretin (orexin) receptor 1 (HCRTR1), mRNA [NM_001525]
916	A_23_P431933	CAMKK1	1886	1	down	-1.23014	94.1919	115.869	0.310196	chr17	3763880	3763939	-	hs|17p13.2	ENST00000381771	84254	NM_032294	GO:0005516|GO:0005737|GO:0000166|GO:0007268|GO:0005634|GO:0004683|GO:0005524|GO:0005829	NM_032294	NM_032294	THC2464408	Hs.8417	calcium/calmodulin-dependent protein kinase kinase 1, alpha	Homo sapiens calcium/calmodulin-dependent protein kinase kinase 1, alpha (CAMKK1), transcript variant 1, mRNA [NM_032294]
917	A_23_P362183	ANKS6	4510	1	down	-1.23013	2602.19	3201.03	0.116707	chr9	101494304	101494363	-	hs|9q22.33	ENST00000540940	203286	NM_173551	GO:0005737|GO:0042803	NM_173551	NM_173551	THC2670312	Hs.406890	ankyrin repeat and sterile alpha motif domain containing 6	Homo sapiens ankyrin repeat and sterile alpha motif domain containing 6 (ANKS6), mRNA [NM_173551]
918	A_23_P99710	KIAA0586	896	1	down	-1.23013	636.483	782.954	0.30986	chr14	58979269	58979328	+	hs|14q23.1	ENST00000538571	9786	NM_014749	GO:0005813	NM_014749	NM_014749	THC2485045	Hs.232532	KIAA0586	Homo sapiens KIAA0586 (KIAA0586), transcript variant 5, mRNA [NM_014749]
919	A_23_P101476	ZNF442	330	0	down	-1.22999	95.5643	117.543	0.750121	chr19	12460499	12460558	-	hs|19p13.2	ENST00000242804	79973	NM_030824	GO:0005622|GO:0006355|GO:0008270|GO:0005634|GO:0003677|GO:0046872	NM_030824	NM_030824	THC2481431	Hs.253193	zinc finger protein 442	Homo sapiens zinc finger protein 442 (ZNF442), mRNA [NM_030824]
920	A_23_P40192	CDH22	773	0	down	-1.22993	952.307	1171.27	0.408777	chr20	44802735	44802794	-	hs|20q13.12	ENST00000372262	64405	NM_021248	GO:0005886|GO:0005509|GO:0016021|GO:0007155|GO:0007156	NM_021248	NM_021248	THC2477489	Hs.472861	cadherin 22, type 2	Homo sapiens cadherin 22, type 2 (CDH22), mRNA [NM_021248]
921	A_24_P66125	STAG2	4196	0	down	-1.2297	2187.73	2690.25	0.241575	chrX	123235840	123235899	+	hs|Xq25	ENST00000371160	10735	NM_001042749	GO:0005515|GO:0000236|GO:0005694|GO:0032876|GO:0005634|GO:0007126|GO:0000087|GO:0007062|GO:0005654|GO:0000278|GO:0000785|GO:0007091|GO:0000775|GO:0051301	NM_001042749	NM_001042749	THC2787590	Hs.496710	stromal antigen 2	Homo sapiens stromal antigen 2 (STAG2), transcript variant 1, mRNA [NM_001042749]
922	A_23_P53126	LMO2	1198	0	down	-1.2296	59.1549	72.7366	0.10042	chr11	33880243	33880302	-	hs|11p13	ENST00000257818	4005	NM_005574	GO:0043234|GO:0097067|GO:0045647|GO:0008270|GO:0007275|GO:0005634|GO:0003677|GO:0046872	NM_005574	NM_005574	NP1200300	Hs.34560	LIM domain only 2 (rhombotin-like 1)	Homo sapiens LIM domain only 2 (rhombotin-like 1) (LMO2), transcript variant 1, mRNA [NM_005574]
923	A_24_P187218	PCDH9	1818	1	down	-1.22953	6209.83	7635.17	0.62418	chr13	67800352	67800411	-	hs|13q21.32	ENST00000328454	5101	NM_020403	GO:0005886|GO:0005509|GO:0016021|GO:0007155|GO:0007156	NM_020403	NM_020403	THC2734738	Hs.654709	protocadherin 9	Homo sapiens protocadherin 9 (PCDH9), transcript variant 2, mRNA [NM_020403]
924	A_23_P71989	UPP1	488	0	down	-1.22943	60.7016	74.6281	0.431136	chr7	48148156	48148215	+	hs|7p12.3	ENST00000341253	7378	NM_181597	GO:0055086|GO:0006220|GO:0043097|GO:0003824|GO:0009166|GO:0046108|GO:0005829|GO:0005737|GO:0006139|GO:0046135|GO:0009116|GO:0006206|GO:0004850	NM_181597	NM_181597	THC2478836	Hs.488240	uridine phosphorylase 1	Homo sapiens uridine phosphorylase 1 (UPP1), transcript variant 2, mRNA [NM_181597]
925	A_23_P397371	POLM	2332	0	down	-1.22938	617.212	758.789	0.416593	chr7	44112828	44112887	-	hs|7p13	ENST00000467607	27434	NM_013284	GO:0005622|GO:0006281|GO:0003887|GO:0030183|GO:0006310|GO:0005634|GO:0016446|GO:0003824|GO:0003912|GO:0003677|GO:0046872|GO:0016740	NM_013284	NM_013284	NP651805	Hs.596982	polymerase (DNA directed), mu	Homo sapiens polymerase (DNA directed), mu (POLM), mRNA [NM_013284]
926	A_23_P382	ARHGEF10L	494	0	down	-1.22907	4323.26	5313.6	0.578077	chr1	18024229	18024288	+	hs|1p36.13	ENST00000469726	55160	NM_018125	GO:0005622|GO:0005085|GO:0005737|GO:0035023|GO:0032321|GO:0051496|GO:0035104|GO:0005089|GO:0005100|GO:0005829	NM_018125	NM_018125	THC2617264	Hs.443460	Rho guanine nucleotide exchange factor (GEF) 10-like	Homo sapiens Rho guanine nucleotide exchange factor (GEF) 10-like (ARHGEF10L), transcript variant 1, mRNA [NM_018125]
927	A_24_P4426	INPP5F	1360	0	down	-1.22901	531.365	653.055	0.202645	chr10	121587836	121587895	+	hs|10q26.11	ENST00000361976	22876	NM_014937	GO:0042578|GO:0016787	NM_014937	NM_014937	THC2580130	Hs.369755	inositol polyphosphate-5-phosphatase F	Homo sapiens inositol polyphosphate-5-phosphatase F (INPP5F), transcript variant 1, mRNA [NM_014937]
928	A_24_P38081	FKBP5	6419	2	down	-1.22878	974.336	1197.25	0.413259	chr6	35541928	35541987	-	hs|6p21.31	ENST00000337746	2289	NM_004117	GO:0000413|GO:0005737|GO:0016020|GO:0006457|GO:0005488|GO:0031072|GO:0018208|GO:0005730|GO:0003755|GO:0005528|GO:0005634|GO:0016853	NM_004117	NM_004117	THC2468859	Hs.407190	FK506 binding protein 5	Homo sapiens FK506 binding protein 5 (FKBP5), transcript variant 1, mRNA [NM_004117]
929	A_23_P68338	TMEM169	2241	1	down	-1.22875	37.7963	46.4423	0.566663	chr2	216966103	216966162	+	hs|2q35	ENST00000406027	92691	NM_138390	GO:0016020|GO:0016021	NM_138390	NM_138390	THC2472136	Hs.334916	transmembrane protein 169	Homo sapiens transmembrane protein 169 (TMEM169), transcript variant 3, mRNA [NM_138390]
930	A_23_P170901	PACRG	504	0	down	-1.22871	27.4312	33.7051	0.459193	chr6	163510375	163510434	+	hs|6q26	ENST00000545186	135138	NM_152410	GO:0005739	NM_152410	NM_152410	THC2691532	Hs.25791	PARK2 co-regulated	Homo sapiens PARK2 co-regulated (PACRG), transcript variant 1, mRNA [NM_152410]
931	A_32_P140030	FOXN4	2347	0	down	-1.22866	1800.82	2212.6	0.211768	chr12	109715833	109715892	-	hs|12q24.11	ENST00000299162	121643	NM_213596	GO:0005667|GO:0007389|GO:0008301|GO:0003705|GO:0008016|GO:0048675|GO:0005634|GO:0048663|GO:0009790|GO:0048513|GO:0030154|GO:0043565|GO:0051090|GO:0003690|GO:0009888|GO:0008134	NM_213596	NM_213596	THC2478344	Hs.528316	forkhead box N4	Homo sapiens forkhead box N4 (FOXN4), mRNA [NM_213596]
932	A_23_P147918	S100A16	645	0	down	-1.22863	19.7595	24.2772	0.533481	chr1	153579675	153579734	-	hs|1q21.3	ENST00000368703	140576	NM_080388	GO:0051592|GO:0005737|GO:0005886|GO:0005509|GO:0005730|GO:0005634|GO:0042803|GO:0005829	NM_080388	NM_080388	THC2592525	Hs.515714	S100 calcium binding protein A16	Homo sapiens S100 calcium binding protein A16 (S100A16), mRNA [NM_080388]
933	A_23_P121102	HESX1	281	0	down	-1.22835	72.4179	88.9544	0.686964	chr3	57232130	57232189	-	hs|3p14.3	ENST00000295934	8820	NM_003865	GO:0003700|GO:0030916|GO:0005634|GO:0007275|GO:0008022|GO:0003677|GO:0048853|GO:0043565|GO:0047485|GO:0007420|GO:0003682|GO:0045892|GO:0043584	NM_003865	NM_003865	THC2678806	Hs.171980	HESX homeobox 1	Homo sapiens HESX homeobox 1 (HESX1), mRNA [NM_003865]
934	A_23_P100730	SKAP1	384	0	down	-1.22805	30.9941	38.0623	0.341067	chr17	46210830	46210889	-	hs|17q21.32	ENST00000336915	8631	NM_003726	GO:0005515|GO:0050852|GO:0005737|GO:0019901|GO:0005886|GO:0045944|GO:0005070|GO:0005634|GO:0045893|GO:0042169|GO:0003823	NM_003726	NM_003726	THC2609803	Hs.316931	src kinase associated phosphoprotein 1	Homo sapiens src kinase associated phosphoprotein 1 (SKAP1), transcript variant 1, mRNA [NM_003726]
935	A_23_P395365	ENTPD2	556	0	down	-1.228	135.126	165.935	0.173075	chr9	139944385	139944738	-	hs|9q34.3	ENST00000312665	954	NM_001246	GO:0017111|GO:0017110|GO:0016787|GO:0016020|GO:0007186|GO:0000166|GO:0009181|GO:0005605|GO:0030168|GO:0016021|GO:0005524	NM_001246	NM_001246	THC2476911	Hs.123036	ectonucleoside triphosphate diphosphohydrolase 2	Homo sapiens ectonucleoside triphosphate diphosphohydrolase 2 (ENTPD2), transcript variant 2, mRNA [NM_001246]
936	A_23_P301855	LSAMP	523	1	down	-1.22791	678.985	833.734	0.668787	chr3	115561379	115571342	-	hs|3q13.31	ENST00000498645	4045	NM_002338	GO:0005515|GO:0005886|GO:0031225|GO:0007155|GO:0007399	NM_002338	NM_002338	THC2474448	Hs.26409	limbic system-associated membrane protein	Homo sapiens limbic system-associated membrane protein (LSAMP), mRNA [NM_002338]
937	A_32_P103695	FAM92A1	311	0	down	-1.2279	8881.9	10906.1	0.687589	chr8	94738635	94738694	+	hs|8q22.1	ENST00000341186	137392	NM_145269		NM_145269	NM_145269	THC2769721	Hs.125038	family with sequence similarity 92, member A1	Homo sapiens family with sequence similarity 92, member A1 (FAM92A1), mRNA [NM_145269]
938	A_23_P135977	CKAP5	5676	0	down	-1.22788	5528.31	6788.09	0.318925	chr11	46765465	46765524	-	hs|11p11.2	ENST00000354558	9793	NM_001008938	GO:0005515|GO:0000236|GO:0005813|GO:0030951|GO:0050658|GO:0005829|GO:0051297|GO:0000086|GO:0000087|GO:0000930|GO:0015630|GO:0007051|GO:0000278|GO:0051301	NM_001008938	NM_001008938	THC2640579	Hs.201253	cytoskeleton associated protein 5	Homo sapiens cytoskeleton associated protein 5 (CKAP5), transcript variant 1, mRNA [NM_001008938]
939	A_24_P236437	DYNC1LI2	2829	1	down	-1.22766	8244.88	10121.9	0.327945	chr16	66754985	66755044	-	hs|16q22.1	ENST00000258198	1783	NM_006141	GO:0005813|GO:0005737|GO:0003774|GO:0000166|GO:0005874|GO:0006810|GO:0005868|GO:0005856|GO:0005524	NM_006141	NM_006141	THC2492353	Hs.369068	dynein, cytoplasmic 1, light intermediate chain 2	Homo sapiens dynein, cytoplasmic 1, light intermediate chain 2 (DYNC1LI2), mRNA [NM_006141]
940	A_24_P298587		124	0	down	-1.22759	158.081	194.059	0.389104	chr8	145577122	145577181	-	hs|8q24.3	ENST00000531225		AB196634		ENST00000531225		NP1160067	Hs.122231		Putative transmembrane protein C8orfK29 [Source:UniProtKB/Swiss-Prot;Acc:Q2WGJ8] [ENST00000531225]
941	A_23_P99405	ZMYM2	3099	1	down	-1.22753	1467.57	1801.49	0.394689	chr13	20660278	20660337	+	hs|13q12.11	ENST00000382871	7750	NM_003453	GO:0008150|GO:0006355|GO:0016605|GO:0008270|GO:0005634|GO:0046872|GO:0031624	NM_003453	NM_003453	THC2466652	Hs.507433	zinc finger, MYM-type 2	Homo sapiens zinc finger, MYM-type 2 (ZMYM2), transcript variant 1, mRNA [NM_003453]
942	A_23_P142671	ZNF513	468	0	down	-1.22751	170.377	209.14	0.675966	chr2	27600694	27600753	-	hs|2p23.3	ENST00000491924	130557	NM_144631	GO:0005622|GO:0006355|GO:0060041|GO:0044212|GO:0008270|GO:0005634|GO:0007601|GO:0003677|GO:0050896|GO:0046872	NM_144631	NM_144631	NP500899	Hs.515872	zinc finger protein 513	Homo sapiens zinc finger protein 513 (ZNF513), transcript variant 1, mRNA [NM_144631]
943	A_23_P150979	MUCL1	144	0	down	-1.2269	38.056	46.6909	0.204871	chr12	55252026	55252085	+	hs|12q13.2	ENST00000308796	118430	NM_058173	GO:0016020|GO:0005576	NM_058173	NM_058173	THC2475237	Hs.348419	mucin-like 1	Homo sapiens mucin-like 1 (MUCL1), mRNA [NM_058173]
944	A_23_P52727	NAV2	3340	0	down	-1.22677	216.73	265.878	0.820842	chr11	20143014	20143073	+	hs|11p15.1	ENST00000396085	89797	NM_182964	GO:0016787|GO:0000166|GO:0004386|GO:0005634|GO:0005524	NM_182964	NM_182964	THC2507020	Hs.502116	neuron navigator 2	Homo sapiens neuron navigator 2 (NAV2), transcript variant 1, mRNA [NM_182964]
945	A_24_P130936	DDX3Y	2356	2	down	-1.22674	36.1149	44.3035	0.580731	chrY	15027862	15027921	+	hs|Yq11.21	ENST00000537441	8653	NM_004660	GO:0008026|GO:0005737|GO:0016787|GO:0000166|GO:0003723|GO:0004386|GO:0005634|GO:0005524|GO:0003677	NM_004660	NM_004660	THC2693468	Hs.99120	DEAD (Asp-Glu-Ala-Asp) box polypeptide 3, Y-linked	Homo sapiens DEAD (Asp-Glu-Ala-Asp) box polypeptide 3, Y-linked (DDX3Y), transcript variant 2, mRNA [NM_004660]
946	A_24_P401739	ARHGAP17	2014	1	down	-1.22656	2473.19	3033.52	0.263779	chr16	24931013	24931072	-	hs|16p12.1	ENST00000289968	55114	NM_001006634	GO:0005515|GO:0051056|GO:0017124|GO:0030054|GO:0007264|GO:0005626|GO:0005829|GO:0005622|GO:0007165|GO:0005737|GO:0016020|GO:0017156|GO:0007015|GO:0005923|GO:0005096	NM_001006634	NM_001006634	NP1188208	Hs.373793	Rho GTPase activating protein 17	Homo sapiens Rho GTPase activating protein 17 (ARHGAP17), transcript variant 1, mRNA [NM_001006634]
947	A_32_P150130	PLEKHA2	4157	1	down	-1.22648	296.946	364.199	0.574977	chr8	38828674	38828733	+	hs|8p11.22	ENST00000518939	59339	NM_021623	GO:0005515|GO:0043234|GO:0005545|GO:0005737|GO:0016020|GO:0005886|GO:0043236|GO:0005634|GO:0030165|GO:0001968|GO:0001954|GO:0008289	NM_021623	NM_021623	THC2501474	Hs.369123	pleckstrin homology domain containing, family A (phosphoinositide binding specific) member 2	Homo sapiens pleckstrin homology domain containing, family A (phosphoinositide binding specific) member 2 (PLEKHA2), mRNA [NM_021623]
948	A_23_P423864	PHC2	1242	1	down	-1.22631	12490.6	15317.3	0.245659	chr1	33789400	33789459	-	hs|1p35.1	ENST00000257118	1912	NM_198040	GO:0035102|GO:0031519|GO:0005515|GO:0008270|GO:0007275|GO:0005634|GO:0007283|GO:0003677|GO:0046872	NM_198040	NM_198040	THC2476223	Hs.524271	polyhomeotic homolog 2 (Drosophila)	Homo sapiens polyhomeotic homolog 2 (Drosophila) (PHC2), transcript variant 1, mRNA [NM_198040]
[truncated: 11,023 more rows]
