# Supplementary material for: miR-221 affects multiple cancer pathways by modulating the level of hundreds messenger RNAs
Source: Front Genet. 2013 Apr 25;4:64. doi: 10.3389/fgene.2013.00064 (PMC3635019; doi:10.3389/fgene.2013.00064)
Supplement: Table S3 — Targets with at least 1 complementary region to miR-221 seed. [file DataSheet3.XLSX]

## Sheet: Suppl Table 3
	Supplementary Table 3. Targets with at least 1 complementary region to miR-221 seed
	Seed 6 nts (TGTAGC)		Seed 7 nts (TGTAGCA or ATGTAGC)		Seed 8 nts (ATGTAGCA)
	GeneSymbol	Seed Count	GeneSymbol	Seed Count	GeneSymbol	Seed Count
	A_23_P375147	6	A_23_P375147	5	RIMS3	5
	ZNF207	6	RIMS3	5	CAPN7	2
	CBX5	5	MIER3	4	CDKN1B	2
	CPEB4	5	LNPEP	3	CPNE8	2
	RIMS3	5	LRRCC1	3	FAM35A	2
	VAPB	5	ZNF207	3	MIS12	2
	ZNF652	5	A_23_P415533	2	OSTM1	2
	AIDA	4	A_24_P752279	2	TRIM14	2
	AKAP13	4	AIDA	2	ZNF181	2
	APOLD1	4	AKAP13	2	A_23_P415533	1
	GOLGA1	4	APOLD1	2	A_24_P313397	1
	LNPEP	4	ATAD2B	2	A_24_P804267	1
	MIER3	4	BEAN	2	A_32_P145159	1
	MYB	4	BMP6	2	ACADM	1
	PODXL	4	BRWD1	2	AKAP13	1
	SPRY4	4	C1orf198	2	AP3B2	1
	TANC2	4	C3orf64	2	APOLD1	1
	TRDMT1	4	CAPN7	2	ARNT	1
	VPS53	4	CDKN1B	2	ATAD2B	1
	ZNF275	4	COL20A1	2	BAALC	1
	A_24_P752279	3	CPNE8	2	BBC3	1
	ATAD2B	3	CREBZF	2	BEAN	1
	BTBD3	3	CUX2	2	BMF	1
	C1orf198	3	CYCS	2	C10orf2	1
	C3orf64	3	DNM3	2	C1orf198	1
	C9orf5	3	EIF5A2	2	C2CD4A	1
	CSNK2A1	3	ERBB4	2	C3orf64	1
	DACH1	3	FAM35A	2	CAMKK1	1
	DCBLD2	3	FBXO28	2	CCT5	1
	DNM3	3	GOLGA1	2	CDKN1C	1
	EFNA1	3	HECTD2	2	CTCF	1
	ERBB4	3	HEG1	2	CUX2	1
	HEG1	3	HIPK2	2	DCAF12	1
	HNRNPA0	3	HNRNPA0	2	DNAJB6	1
	HOOK3	3	HOOK3	2	DPP8	1
	IKZF4	3	ISCA1	2	DYNC1LI2	1
	KCND3	3	ITGA9	2	EIF3J	1
	KCTD21	3	KBTBD11	2	EIF5A2	1
	KDSR	3	KDSR	2	ELOVL6	1
	KIAA0317	3	KIAA1549	2	ERBB4	1
	LGI3	3	MAPK8	2	ERCC4	1
	LRRCC1	3	MARVELD2	2	ETS2	1
	MAPK8	3	MDM2	2	ETV3	1
	MYO10	3	METTL10	2	FANCD2	1
	NFATC3	3	MIS12	2	FERMT2	1
	NFIB	3	MPZL1	2	FNDC3A	1
	OSBPL10	3	MRPS7	2	FOS	1
	OSTM1	3	MYB	2	FYTTD1	1
	PANK3	3	OSTM1	2	GDF9	1
	PRPS1	3	PANK3	2	GDI2	1
	PRUNE	3	PODXL	2	GRIP2	1
	RAB18	3	PPP6C	2	GTF2E1	1
	REV3L	3	PRUNE	2	HECTD2	1
	SLC46A1	3	RAB18	2	HIPK2	1
	SPCS2	3	RB1	2	HNRNPH3	1
	TCF12	3	RNF4	2	HOOK1	1
	TCF4	3	SLC39A9	2	HOOK3	1
	TOX	3	SLC46A1	2	HSPA8	1
	ZBTB5	3	TANC2	2	IKZF4	1
	ZFAND5	3	TCF12	2	IRF2	1
	A_23_P143102	2	THBS1	2	ITGA9	1
	A_23_P415533	2	TRDMT1	2	ITPR2	1
	A_32_P232237	2	TRIM14	2	KBTBD11	1
	ACSL3	2	VAPB	2	KBTBD8	1
	ADAMTSL1	2	VGLL4	2	KIAA1370	1
	ALDH1A1	2	WEE1	2	KIAA1549	1
	AP3B2	2	WSB2	2	KIF14	1
	APAF1	2	ZBTB5	2	LYNX1	1
	ATM	2	ZFYVE20	2	MARVELD2	1
	ATPBD4	2	ZNF181	2	MBD2	1
	ATXN1L	2	ZNF25	2	MIA3	1
	AUTS2	2	ZNF275	2	MICAL3	1
	BEAN	2	ZNF652	2	MIER3	1
	BICD2	2	A_23_P143102	1	MRPS7	1
	BMI1	2	A_23_P161706	1	MYLIP	1
	BMP6	2	A_24_P313397	1	MYO10	1
	BRWD1	2	A_24_P415260	1	MYOD1	1
	C1orf107	2	A_24_P804267	1	NAA25	1
	CAPN7	2	A_32_P145159	1	NOVA1	1
	CBLB	2	A_32_P232237	1	PARP9	1
	CCDC150	2	A_32_P27558	1	PAXIP1	1
	CDC42EP3	2	ACADM	1	PCDHA11	1
	CDKN1B	2	ACSL3	1	PLCL2	1
	CDKN1C	2	ADAMTSL1	1	PLEKHA2	1
	CHURC1	2	ADIPOR1	1	PPIL1	1
	CLDN12	2	ALDH1A1	1	PRAC	1
	CLEC4M	2	AMIGO3	1	PRUNE	1
	CLINT1	2	AMOTL1	1	PTGER2	1
	COL20A1	2	ANKS6	1	PYROXD1	1
	CORO1C	2	AP3B2	1	RAB15	1
	CPNE8	2	AP3M1	1	RAB18	1
	CPSF6	2	APAF1	1	RAD51	1
	CPT1A	2	ARAP2	1	RALGAPA1	1
	CREBZF	2	ARHGAP17	1	RCC2	1
	CTCF	2	ARNT	1	RECK	1
	CTSC	2	ARRDC4	1	RNF4	1
	CUX2	2	ATM	1	RREB1	1
	CYCS	2	ATPBD4	1	SERTAD4	1
	DAAM2	2	BAALC	1	SLC39A8	1
	DDX3Y	2	BAZ2B	1	SLC46A1	1
	DGKI	2	BBC3	1	SNAP29	1
	DPY19L3	2	BCHE	1	SPCS2	1
	EFNB2	2	BCLAF1	1	SUN2	1
	EIF4EBP2	2	BMF	1	TCF12	1
	EIF5A2	2	BMI1	1	THBS1	1
	ENTPD7	2	BMP8B	1	TOX	1
	EYA4	2	BTBD3	1	TRAF2	1
	FAM35A	2	BZW1	1	TRDMT1	1
	FBXO22	2	C10orf2	1	TRPS1	1
	FBXO28	2	C11orf82	1	UBXN2A	1
	FKBP5	2	C18orf32	1	VAPB	1
	FNIP2	2	C19orf12	1	VDR	1
	GALNT10	2	C1orf107	1	VGLL4	1
	GDI2	2	C20orf12	1	WDR35	1
	GNS	2	C2CD4A	1	WEE1	1
	GRIA2	2	C3orf63	1	WSB2	1
	GRIP2	2	C5orf24	1	ZNF25	1
	HDAC4	2	C6orf89	1	ZNF275	1
	HECTD2	2	C9orf5	1	ZNF385A	1
	HFM1	2	CA13	1	ZNF652	1
	HIPK2	2	CAMKK1	1
	HNRNPU	2	CBFB	1
	IFRD1	2	CBLB	1
	INTS2	2	CBX5	1
	ISCA1	2	CCDC149	1
	ITGA9	2	CCT5	1
	ITPR2	2	CD2AP	1
	JAK3	2	CD8A	1
	KBTBD11	2	CDC40	1
	KBTBD8	2	CDH2	1
	KDELR2	2	CDKN1C	1
	KIAA0368	2	CEP110	1
	KIAA1549	2	CHFR	1
	KIF14	2	CHGB	1
	KLF12	2	CHURC1	1
	LYNX1	2	CIAPIN1	1
	MARCKS	2	CLDN12	1
	MARVELD2	2	CLINT1	1
	MDM2	2	CMIP	1
	METTL10	2	CNOT2	1
	MIA3	2	COL21A1	1
	MIS12	2	CPEB4	1
	MKLN1	2	CPSF6	1
	MMP19	2	CPT1A	1
	MPZL1	2	CSNK2A1	1
	MRPL50	2	CSTF2T	1
	MRPS7	2	CTCF	1
	MSRB3	2	CTSC	1
	MYLK	2	CTTN	1
	NDFIP2	2	CXADR	1
	NKTR	2	CYR61	1
	NOVA1	2	CYTH3	1
	PAK2	2	DAAM2	1
	PALLD	2	DACH1	1
	PELI1	2	DCAF12	1
	PGGT1B	2	DCBLD2	1
	PHF2	2	DDX3Y	1
	PLEKHG1	2	DKK2	1
	PLEKHG4B	2	DNAJB6	1
	PLK2	2	DPP8	1
	PPFIBP1	2	DPY19L1	1
	PPP6C	2	DPY19L2P2	1
	PTPRK	2	DPY19L3	1
	RAI14	2	DTX3L	1
	RALGAPA1	2	DVL2	1
	RAPGEF3	2	DYNC1LI2	1
	RB1	2	E2F3	1
	RC3H1	2	EDNRA	1
	RNF4	2	EFNB2	1
	RNGTT	2	EIF2AK1	1
	RREB1	2	EIF2AK3	1
	SCD5	2	EIF3J	1
	SDC2	2	ELOVL6	1
	SDCBP	2	ENOX1	1
	SLC24A1	2	ENPP5	1
	SLC35A4	2	ENTPD7	1
	SLC39A9	2	ERCC4	1
	SLC47A1	2	ESRP2	1
	SNN	2	ETS2	1
	ST6GAL1	2	ETV3	1
	T	2	EXOSC6	1
	THBS1	2	FAM155B	1
	TMEM25	2	FANCD2	1
	TRIM14	2	FBN2	1
	TRPS1	2	FBXO22	1
	TTLL12	2	FBXO31	1
	TULP4	2	FBXO7	1
	UBE2N	2	FERMT2	1
	UBR1	2	FERMT3	1
	UBXN2A	2	FKBP5	1
	VGLL4	2	FNDC3A	1
	WEE1	2	FNIP2	1
	WSB2	2	FOS	1
	ZADH2	2	FRAT2	1
	ZCRB1	2	FYTTD1	1
	ZDHHC21	2	GDF9	1
	ZFYVE20	2	GDI2	1
	ZNF181	2	GEM	1
	ZNF25	2	GHR	1
	ZNF385A	2	GNAI3	1
	2005-03-01	1	GNS	1
	A_23_P161706	1	GPRC5B	1
	A_23_P211603	1	GRIA2	1
	A_24_P24890	1	GRIP2	1
	A_24_P313397	1	GTF2E1	1
	A_24_P415260	1	HAP1	1
	A_24_P804267	1	hCG_17955	1
	A_24_P923102	1	HNRNPH3	1
	A_24_P932706	1	HNRNPU	1
	A_32_P145159	1	HOOK1	1
	A_32_P27558	1	HSPA8	1
	A_32_P43855	1	HYOU1	1
	ABCC5	1	IFRD1	1
	ACADM	1	IGF2BP2	1
	ACOX1	1	IKBKB	1
	ADAM8	1	IKZF4	1
	ADAMTS14	1	IKZF5	1
	ADAMTS7	1	INADL	1
	ADIPOR1	1	ING3	1
	AMIGO3	1	INTS2	1
	AMOTL1	1	INTS4	1
	ANKS6	1	IRF2	1
	ANXA1	1	ITGA1	1
	AP1S3	1	ITPR2	1
	AP3M1	1	JAK3	1
	APLN	1	KANK4	1
	APLP2	1	KBTBD6	1
	APOL2	1	KBTBD8	1
	ARAP2	1	KCND3	1
	ARHGAP17	1	KCTD21	1
	ARL4A	1	KIAA0317	1
	ARNT	1	KIAA0368	1
	ARRDC4	1	KIAA0586	1
	ATHL1	1	KIAA1267	1
	ATP2A2	1	KIAA1370	1
	BAALC	1	KIF14	1
	BAG3	1	KLF12	1
	BAZ2B	1	LGI3	1
	BBC3	1	LHFPL2	1
	BCHE	1	LIFR	1
	BCLAF1	1	LOC100129726	1
	BMF	1	LONP2	1
	BMP8B	1	LYNX1	1
	BRD8	1	LYSMD1	1
	BRD9	1	LYST	1
	BZW1	1	MAK16	1
	C10orf119	1	MAML1	1
	C10orf2	1	MARCKS	1
	C11orf82	1	MBD2	1
	C18orf32	1	MESDC1	1
	C19orf12	1	MIA3	1
	C1S	1	MICAL3	1
	C20orf12	1	MKI67	1
	C21orf59	1	MMP1	1
	C2CD4A	1	MMP19	1
	C2CD4C	1	MOAP1	1
	C2orf18	1	MRPL50	1
	C3orf63	1	MSL1	1
	C5orf24	1	MSN	1
	C6orf89	1	MSRB3	1
	C8orf38	1	MTMR2	1
	C9orf163	1	MYLIP	1
	CA13	1	MYO10	1
	CAMKK1	1	MYO1C	1
	CBFB	1	MYOD1	1
	CCDC123	1	MYOG	1
	CCDC149	1	NAA25	1
	CCT5	1	NAPA	1
	CD2AP	1	NAV3	1
	CD8A	1	NDFIP2	1
	CDC40	1	NFATC3	1
	CDH2	1	NFYB	1
	CEP110	1	NHLRC3	1
	CHD5	1	NKTR	1
	CHFR	1	NOVA1	1
	CHGB	1	NXPH1	1
	CHRNA5	1	OSBPL10	1
	CIAPIN1	1	PAK2	1
	CLASP2	1	PALLD	1
	CMIP	1	PARP9	1
	CMTM3	1	PAXIP1	1
	CNOT2	1	PCDH9	1
	COL21A1	1	PCDHA11	1
	COLEC11	1	PELI1	1
	COPZ1	1	PEX1	1
	CRTC1	1	PGBD3	1
	CSTF2T	1	PGGT1B	1
	CTGF	1	PHC2	1
	CTSB	1	PHF2	1
	CTTN	1	PHTF2	1
	CXADR	1	PIK3CD	1
	CXorf57	1	PLCL2	1
	CYFIP1	1	PLEKHA2	1
	CYP24A1	1	PLEKHG1	1
	CYR61	1	PLEKHG4B	1
	CYTH3	1	PLK2	1
	DAB1	1	PPFIBP1	1
	DACT1	1	PPIL1	1
	DCAF12	1	PPM1E	1
	DDX19A	1	PQLC3	1
	DEPDC6	1	PRAC	1
	DHCR24	1	PRDM16	1
	DHX15	1	PRKCH	1
	DIRAS1	1	PRPS1	1
	DKK2	1	PRR13	1
	DNAJB6	1	PRSS23	1
	DNAJC18	1	PRSS8	1
	DOCK10	1	PTAR1	1
	DPP8	1	PTGER2	1
	DPY19L1	1	PTK2	1
	DPY19L2P2	1	PTPRK	1
	DPYSL2	1	PYGO1	1
	DTX3L	1	PYROXD1	1
	DVL2	1	RAB15	1
	DYNC1LI2	1	RAB1A	1
	E2F3	1	RAB3B	1
	EBF3	1	RAD51	1
	EDNRA	1	RAG1	1
	EIF2AK1	1	RALGAPA1	1
	EIF2AK3	1	RAN	1
	EIF3J	1	RAPGEF3	1
	ELOVL6	1	RAPGEF6	1
	EMID2	1	RASSF8	1
	EN1	1	RBMXL1	1
	ENOX1	1	RC3H1	1
	ENPP1	1	RCC2	1
	ENPP5	1	RECK	1
	ERCC4	1	REV3L	1
	ESRP2	1	RGS20	1
	ETNK1	1	RNF44	1
	ETS2	1	RNGTT	1
	ETV3	1	RNPS1	1
	EXOC7	1	RREB1	1
	EXOSC2	1	SCD5	1
	EXOSC6	1	SDCBP	1
	FAM155B	1	SEMA3C	1
	FAM81A	1	SERTAD4	1
	FAM83D	1	SETD1A	1
	FAM8A1	1	SF3A1	1
	FANCD2	1	SFRS13A	1
	FBN2	1	SH3BP4	1
	FBXO31	1	SH3RF3	1
	FBXO41	1	SIPA1L2	1
	FBXO7	1	SKA3	1
	FERMT2	1	SLC10A7	1
	FERMT3	1	SLC25A43	1
	FNDC3A	1	SLC35A4	1
	FOS	1	SLC39A8	1
	FRAT2	1	SLC45A3	1
	FYTTD1	1	SLC6A9	1
	GABBR2	1	SLC7A6OS	1
	GDF9	1	SLCO3A1	1
	GEM	1	SLK	1
	GHR	1	SNAP23	1
	GLOD4	1	SNAP29	1
	GLT8D2	1	SNN	1
	GNAI3	1	SPCS2	1
	GPD1	1	SPRY4	1
	GPRC5B	1	SRGAP1	1
	GSPT1	1	ST5	1
	GTF2E1	1	ST6GAL1	1
	HAP1	1	SUN2	1
	hCG_17955	1	SUSD5	1
	HIVEP1	1	SVIP	1
	HMGCR	1	T	1
	HNRNPH3	1	TAF3	1
	HOOK1	1	TBC1D12	1
	HOXB5	1	TCF4	1
	HSPA8	1	THG1L	1
	HYOU1	1	THRB	1
	IGF2BP2	1	TIAM1	1
	IKBKB	1	TIMP3	1
	IKZF5	1	TMEM169	1
	IL17D	1	TMEM185A	1
	IMPAD1	1	TMEM198	1
	INADL	1	TMEM25	1
	ING3	1	TOR1AIP1	1
	INPP5A	1	TOX	1
	INPP5B	1	TRAF2	1
	INTS4	1	TRIM35	1
	IRF2	1	TRPS1	1
	ITGA1	1	TRUB1	1
	JRK	1	TSPAN15	1
	KANK4	1	TTC7A	1
	KBTBD6	1	TTLL12	1
	KERA	1	TULP4	1
	KIAA0586	1	UBE2N	1
	KIAA0649	1	UBR1	1
	KIAA1267	1	UBXN2A	1
	KIAA1370	1	UPF1	1
	KRT31	1	VDR	1
	LHFPL2	1	VPS53	1
	LIFR	1	WASL	1
	LOC100129726	1	WDR35	1
	LOC388796	1	WDR61	1
	LONP2	1	WLS	1
	LPCAT1	1	YTHDC1	1
	LSAMP	1	ZADH2	1
	LYSMD1	1	ZBTB33	1
	LYSMD2	1	ZC3H7B	1
	LYST	1	ZCRB1	1
	MAK16	1	ZDHHC21	1
	MAML1	1	ZFAND5	1
	MAMLD1	1	ZFP36	1
	MARS2	1	ZMYM2	1
	MBD2	1	ZNF323	1
	MCOLN3	1	ZNF385A	1
	MESDC1	1	ZNF618	1
	MFSD4	1	MARCH5	1
	MICAL3	1
	MKI67	1
	MKL2	1
	MMP1	1
	MOAP1	1
	MOBKL3	1
	MRP63	1
	MRPS30	1
	MSL1	1
	MSN	1
	MTHFR	1
	MTL5	1
	MTMR2	1
	MXD4	1
	MYLIP	1
	MYO19	1
	MYO1C	1
	MYOD1	1
	MYOG	1
	NAA25	1
	NAPA	1
	NAT15	1
	NAV3	1
	NBEAL2	1
	NCK2	1
	NFYB	1
	NHLRC3	1
	NPTX1	1
	NRXN3	1
	NXPH1	1
	OSGIN2	1
	PAICS	1
	PARP9	1
	PATZ1	1
	PAXIP1	1
	PCDH9	1
	PCDHA11	1
	PCDHB15	1
	PDXK	1
	PEX1	1
	PFKFB2	1
	PGBD3	1
	PHC1	1
	PHC2	1
	PHLDA1	1
	PHTF2	1
	PIK3CD	1
	PLCL2	1
	PLEKHA2	1
	PLEKHA3	1
	PLXDC2	1
	PNN	1
	POLR1B	1
	POLR1D	1
	PPIAL4A	1
	PPIL1	1
	PPM1E	1
	PQLC3	1
	PRAC	1
	PRDM16	1
	PRKCH	1
	PRR13	1
	PRRT1	1
	PRSS23	1
	PRSS8	1
	PTAR1	1
	PTGER2	1
	PTK2	1
	PTPN1	1
	PYGO1	1
	PYROXD1	1
	RAB11FIP4	1
	RAB15	1
	RAB1A	1
	RAB32	1
	RAB3B	1
	RAD51	1
	RAG1	1
	RAN	1
	RANBP6	1
	RAPGEF6	1
	RASSF8	1
	RBMS1	1
	RBMXL1	1
	RBPMS2	1
	RCC2	1
	RECK	1
	RGMB	1
	RGS20	1
	RNF2	1
	RNF44	1
	RNPS1	1
	RPL27A	1
	RPS23	1
	RRM2	1
	S1PR3	1
	SEMA3C	1
	SERTAD4	1
	SETD1A	1
	SF3A1	1
	SF3B4	1
	SFRP1	1
	SFRS13A	1
	SH3BP4	1
	SH3RF3	1
	SHMT1	1
	SHQ1	1
	SIPA1L2	1
	SIX6	1
	SKA3	1
	SLC10A7	1
	SLC19A1	1
	SLC24A4	1
	SLC25A43	1
	SLC25A45	1
	SLC30A4	1
	SLC39A8	1
	SLC45A3	1
	SLC6A15	1
	SLC6A19	1
	SLC6A9	1
	SLC7A6OS	1
	SLCO3A1	1
	SLK	1
	SNAP23	1
	SNAP29	1
	SOX3	1
	SPIN4	1
	SRGAP1	1
	SSR3	1
	ST5	1
	STK10	1
	STK17B	1
	SUN2	1
	SUSD5	1
	SVIP	1
	SYAP1	1
	TAF3	1
	TBC1D12	1
	TCEB3	1
	THG1L	1
	THRB	1
	TIAM1	1
	TIMP3	1
	TLN2	1
	TMEM169	1
	TMEM185A	1
	TMEM198	1
	TMEM218	1
	TMEM87A	1
	TNPO2	1
	TOR1AIP1	1
	TRAF2	1
	TRIM35	1
	TRUB1	1
	TSEN54	1
	TSPAN12	1
	TSPAN15	1
	TSPAN3	1
	TTC7A	1
	TTLL4	1
	TUSC5	1
	TXNDC12	1
	UBE2V2	1
	UNC13A	1
	UPF1	1
	VDR	1
	VPS52	1
	WASF3	1
	WASL	1
	WDR35	1
	WDR48	1
	WDR61	1
	WDTC1	1
	WLS	1
	WWC3	1
	XPO4	1
	YTHDC1	1
	ZBTB33	1
	ZC3H7B	1
	ZDHHC8	1
	ZFP36	1
	ZMIZ1	1
	ZMYM2	1
	ZMYM4	1
	ZNF22	1
	ZNF323	1
	ZNF35	1
	ZNF431	1
	ZNF596	1
	ZNF618	1
	ZNF714	1
	ZNF747	1
