# Supplementary material for: miR-221 affects multiple cancer pathways by modulating the level of hundreds messenger RNAs
Source: Front Genet. 2013 Apr 25;4:64. doi: 10.3389/fgene.2013.00064 (PMC3635019; doi:10.3389/fgene.2013.00064)
Supplement: Table S4 — Previously validated miR-221 target genes in Sylamer analysis. [file DataSheet4.XLSX]

## Sheet: Suppl Table 4
	Supplementary Table 4. Previously validated miR-221 target genes in Sylamer analysis
	Gene symbol	Sylamer Position	3’UTR lenght (pb)	Number of miR-221 target sequences	Fold-change	Expression in SNU398+miR-221 vs SNU398 + NC2	Prediction
	CDKN1C	134	708	2	-1.51	down	M + D
	TIMP3	195	3694	1	-1.46	down	T
	THRB	254	5724	1	-1.4	down	-
	APAF1	430	2945	2	-1.3	down
	TRPS1	482	5527	2	-1.31	down	M + T
	BMF	574	3898	1	-1.28	down	M
	ZADH2	602	6304	2	-1.28	down	M
	GARNL1	621	1361	2	-1.28	down	-
	CDKN1B	818	1344	2	-1.24	down	D
	RP42	1023	2321	1	-1.21	down	T
	MDM2	1160	5585	2	-1.2	down	M
	DVL2	1260	524	2	-1.19	down	M
	PUMA	1570	980	2	-1.16	down	M + T
	Connexin 43	1611	1731	0	-1.16	down	-
	SEC62	3580	5313	3	-1.06	down	T
	FOXO3A	4377	4962	1	-1.04	down	-
	Hox-B6	4670	661	0	-1.03	down	-
	SIP1	4954	1450	1	-1.02	down	D
	PTPR-mu	5080	699	1	-1.02	down	-
	Dicer	6535	4269	2	1.02	up	-
	BIM	7207	4214	1	1.05	up	T
	NLK	7845	1740	1	1.07	up	D + M + T
	PTEN	8628	6458	4	1.1	up	D
	REDD1	10344	848	2	1.2	up	-
	Ets1	10482	3600	3	1.21	up	-
	ARHI	N/A	N/A	N/A	N/A	N/A	M
	ESR1	N/A	N/A	N/A	N/A	N/A	-
	SLM1	N/A	N/A	N/A	N/A	N/A	D + M
	KIT	N/A	N/A	N/A	N/A	N/A	D
	PI3KR1	N/A	N/A	N/A	N/A	N/A	D + T
	SEMA6D	N/A	N/A	N/A	N/A	N/A	D
	SLC4A4	N/A	N/A	N/A	N/A	N/A	-
	TNF	N/A	N/A	N/A	N/A	N/A	-
	FOG2	N/A	N/A	N/A	N/A	N/A	M + T
	ICAM	N/A	N/A	N/A	N/A	N/A	-
	M = MicroCosm, T=TargetScan, D=Diana MicroT
