# Supplementary material for: miR-221 affects multiple cancer pathways by modulating the level of hundreds messenger RNAs
Source: Front Genet. 2013 Apr 25;4:64. doi: 10.3389/fgene.2013.00064 (PMC3635019; doi:10.3389/fgene.2013.00064)
Supplement: Table S5 — miR-221 targets from Sylamer analysis and their prediction by three online algorithms. [file DataSheet5.XLSX]

## Sheet: Suppl Table 5
	Supplementary Table 5. miR-221 targets from Sylamer analysis and their prediction by three online algorithms
	Sylamer Analysis			miR-221 Seed Complementary regions				Online algorithm predictions
	Sylamer Position	GeneSymbol	UTR length	6nt	7nt-1	7nt-2	8nt	Micro cosm	Target scan	Diana microT	Total predictions
	236	CYR61	920	1	0	1	1	1	1	1	3
	59	HECTD2	2442	2	1	2	1	1	1	1	3
	307	IGF2BP2	1792	1	0	1	0	1	1	1	3
	1570	BBC3	980	1	1	1	0	1	1		2
	134	CDKN1C	708	2	1	1	1	1		1	2
	482	TRPS1	5527	2	1	1	1		1	1	2
	984	ALDH1A1	588	2	0	1	0	1		1	2
	1616	BCHE	792	1	0	1	0	1	1		2
	1523	BMI1	1942	2	0	1	0		1	1	2
	333	ERBB4	7891	3	2	1	1		1	1	2
	18	FBXO22	2163	2	0	1	0	1		1	2
	493	FOS	805	1	1	1	1	1	1		2
	1707	IRF2	1034	1	1	1	1	1	1		2
	1516	KIAA1267	154	1	0	1	0	1	1		2
	216	KIAA1370	821	1	1	1	1	1		1	2
	458	LRRCC1	1990	3	1	1	1	1		1	2
	441	MIER3	4860	4	4	1	1		1	1	2
	425	MYLIP	1494	1	1	1	1		1	1	2
	267	PLCL2	690	1	1	1	1	1	1		2
	120	PRPS1	994	3	0	1	0	1		1	2
	170	RIMS3	5838	5	5	5	5		1	1	2
	1407	TCF12	3708	3	1	2	0		1	1	2
	131	THBS1	3549	2	1	2	1		1	1	2
	148	TOX	2329	3	1	1	1		1	1	2
	574	BMF	3898	1	1	1	1	1			1
	818	CDKN1B	1344	2	2	2	2			1	1
	1023	DCUN1D1	2321	1	0	1	1		1		1
	1160	MDM2	5585	2	0	2	0	1			1
	195	TIMP3	3694	1	0	1	0		1		1
	601	ZADH2	6304	2	1	1	0			1	1
	630	ADAMTSL1	2806	2	1	0	0	1			1
	1155	AIDA	1880	4	2	0	0		1		1
	1580	ANXA1	718	1	0	0	0	1			1
	708	AP3B2	278	2	1	1	1	1			1
	405	AP3M1	3552	1	1	0	0		1		1
	515	ATAD2B	3382	3	2	1	1		1		1
	1664	ATPBD4	1268	1	1	1	0	1			1
	758	AUTS2	2072	2	0	0	0	1			1
	550	BRWD1	6040	2	2	0	0		1		1
	1727	BZW1	1668	1	0	1	0	1			1
	21	C3orf64	2404	3	2	2	1			1	1
	1263	CCDC123	160	1	0	0	0	1			1
	813	CCT5	1629	1	1	1	1	1			1
	1393	CEP110	6019	1	1	0	0	1			1
	581	CHD5	3681	1	0	0	0	1			1
	1628	CNOT2	1055	1	1	0	0		1		1
	548	CPEB4	5839	5	1	0	0			1	1
	385	CPNE8	2547	2	2	2	2			1	1
	1112	CREBZF	1426	2	0	2	0			1	1
	1419	CSNK2A1	2864	3	0	1	0			1	1
	302	CTCF	1308	2	1	1	1			1	1
	614	DACH1	2689	3	1	1	0			1	1
	945	DDX3Y	2356	2	0	1	0			1	1
	1414	DKK2	2152	1	1	0	0		1		1
	874	DNM3	4876	3	0	2	0			1	1
	573	DOCK10	1209	1	0	0	0	1			1
	1260	DVL2	524	1	0	1	0	1			1
	827	EFNA1	790	3	0	0	0	1			1
	1677	EIF3J	1654	1	1	1	1		1		1
	1698	ENOX1	466	1	1	0	0	1			1
	1718	ETS2	2063	1	1	1	1		1		1
	54	FAM35A	785	2	2	2	2	1			1
	970	FANCD2	1180	1	1	1	1	1			1
	504	FNDC3A	3743	1	1	1	1		1		1
	83	GDF9	405	1	1	1	1	1			1
	990	GDI2	1547	2	1	1	1	1			1
	1190	GNAI3	2031	1	0	1	0		1		1
	1453	GPRC5B	3206	1	1	0	0	1			1
	3	GRIP2	4554	2	1	1	1	1			1
	226	HEG1	4942	3	2	0	0		1		1
	961	HSPA8	239	1	1	1	1	1			1
	572	IFRD1	670	2	1	1	0	1			1
	1243	IKZF4	3104	3	1	1	1		1		1
	1019	KBTBD6	2918	1	1	0	0		1		1
	689	KDSR	4044	3	0	2	0		1		1
	1497	KLF12	9477	2	0	1	0			1	1
	744	LYSMD1	1136	1	1	0	0		1		1
	1133	MARCKS	2893	2	1	0	0		1		1
	1287	MBD2	3723	1	1	1	1	1			1
	312	MCOLN3	1041	1	0	0	0	1			1
	403	MESDC1	641	1	0	1	0	1			1
	801	MIA3	3638	2	1	1	1	1			1
	615	MPZL1	3998	2	0	2	0	1			1
	370	MRPS7	452	2	2	1	1	1			1
	496	MSN	2037	1	0	1	0	1			1
	1362	MYO10	4747	3	1	1	1		1		1
	1612	MYO1C	1540	1	0	1	0	1			1
	1760	MYOD1	620	1	1	1	1	1			1
	528	NAPA	654	1	0	1	0	1			1
	1289	NBEAL2	383	1	0	0	0	1			1
	646	NFIB	6461	3	0	0	0			1	1
	194	NFYB	2657	1	0	1	0			1	1
	487	NOVA1	2076	2	1	1	1			1	1
	1027	PCDHA11	2405	1	1	1	1		1		1
	1507	PGBD3	228	1	1	0	0	1			1
	128	PHF2	1911	2	1	0	0			1	1
	1794	PPIL1	986	1	1	1	1	1			1
	765	PQLC3	1042	1	0	1	0	1			1
	1490	PTPRK	2762	2	1	1	0			1	1
	1363	RAB18	2112	3	1	2	1			1	1
	748	RAB1A	1638	1	0	1	0			1	1
	552	RAD51	1035	1	1	1	1	1			1
	123	RNF4	2035	2	2	1	1		1		1
	592	RNF44	2331	1	1	0	0		1		1
	227	SDC2	2261	2	0	0	0			1	1
	1743	SH3BP4	1898	1	1	0	0		1		1
	981	SLC35A4	959	2	0	1	0	1			1
	706	SPCS2	1988	3	1	1	1			1	1
	795	ST6GAL1	2750	2	0	1	0	1			1
	1088	TCF4	5704	3	1	0	0		1		1
	1423	TIAM1	3028	1	0	1	0	1			1
	1280	TMEM185A	1376	1	0	1	0	1			1
	1366	TRAF2	706	1	1	1	1	1			1
	1334	TRDMT1	7978	4	2	2	1			1	1
	56	UPF1	1712	1	1	0	0		1		1
	202	VGLL4	2486	2	1	2	1			1	1
	510	WDR61	194	1	1	0	0	1			1
	427	WSB2	1502	2	2	1	1	1			1
	1632	YTHDC1	3712	1	1	0	0	0	1		1
	1797	ZFAND5	4528	1	1	1	0	0	1		1
	1377	ZFP36	674	1	1	0	0	0	1		1
	1492	ZNF181	772	2	2	2	2	1			1
	1657	ZNF207	12127	3	1	3	0			1	1
	392	ZNF385A	1120	2	1	1	1	0	1		1
	7	ZNF652	9207	5	2	2	1			1	1
	621	RALGAPA1	1361	2	1	1	1				0
	254	THRB	5724	1	0	1	0				0
