# Supplementary material for: miR-221 affects multiple cancer pathways by modulating the level of hundreds messenger RNAs
Source: Front Genet. 2013 Apr 25;4:64. doi: 10.3389/fgene.2013.00064 (PMC3635019; doi:10.3389/fgene.2013.00064)
Supplement: Table S6 — Significant pathways affected by miR-221 target genes based on Genespring and GeneGo analysis. [file DataSheet6.XLSX]

## Sheet: Foglio1
	Supplementary Table 6. Significant pathways affected by miR-221 target genes based on Genespring and GeneGo analysis
	Biological process		Genespring Pathway	p-value			GeneGo Pathway	p-value
	differentiation		bone remodeling	0.00256908			Cytoskeleton remodeling_TGF, WNT and cytoskeletal remodeling	1.70718e-05
			keratinocyte differentiation	0.00331882
	cell adhesion		inhibition of matrix metalloproteinases	0.0268783			Cell adhesion_ECM remodeling	8.78148e-05
			EPHA2 forward signaling	0.029279			Cell adhesion_Ephrin signaling	3.20718e-06
			EPHB forward signaling	0.029279			Cell adhesion_Cadherin-mediated cell adhesion	0.000165623
			EphrinA-EPHA pathway	0.029279
			EphrinB-EPHB pathway	0.029279
			a4b1 and a4b7 Integrin signaling	0.029279
			Integrins in angiogenesis	0.029279
	apoptosis		p53 signaling pathway	0.00345611			Transcription_P53 signaling pathway	0.000133285
			atm signaling pathway	0.00714187
			apoptotic signaling in response to dna damage	0.0465115
			role of mitochondria in apoptotic signaling	0.0465115
			fas signaling pathway (cd95)	0.00714187
			tumor suppressor arf inhibits ribosomal biogenesis	0.0105207
			pten dependent cell cycle arrest and apoptosis	0.0329556
	cell cycle		rb tumor suppressor/checkpoint signaling in response to dna damage	0.00714187			Cell cycle_Influence of Ras and Rho proteins on G1/S Transition	9.94348e-05
			cdc25 and chk1 regulatory pathway in response to dna damage	0.0213138
			regulation of p27 phosphorylation during cell cycle progression	0.0118704
			influence of ras and rho proteins on g1 to s transition	0.0320074
			inactivation of gsk3 by akt causes accumulation of b-catenin in alveolar macrophages	0.0356029
	transduction signaling		pdgf signaling pathway	0.0224302			Development_Growth hormone signaling	7.10122e-05
			igf-1 signaling pathway	0.0146809
			nerve growth factor pathway (ngf)	0.00450866
			Signaling events mediated by VEGFR1 and VEGFR2	0.029279
			ErbB4 signaling events	0.029279
			Ret tyrosine kinase signaling	0.029279
			mapkinase signaling pathway	0.0289236
			PLK3 signaling events	0.029279
	Signaling in macrophages, B and T lymphocytes		bcr signaling pathway	0.0254199			Immune response_CCR5 signaling in macrophages and T lymphocytes	0.000177828
			t cell receptor signaling pathway	0.039397
			fc epsilon receptor i signaling in mast cells	0.0196441
